# Supplementary material for: Mechanism of Huaiqihuang (HQH) against cyclophosphamide (CYP)-induced hippocampal neurotoxicity based on network pharmacology, molecular docking and experimental verification
Source: Front Cell Dev Biol. 2025 Sep 3;13:1629110. doi: 10.3389/fcell.2025.1629110 (PMC12440942; doi:10.3389/fcell.2025.1629110)
Supplement: Supplementary file 2 [file Table4.xls]

## Sheet: Sheet1
Category	Term	Count	%	PValue	Genes	List Total	Pop Hits	Pop Total	Fold Enrichment	Bonferroni	Benjamini	FDR
GOTERM_CC_DIRECT	GO:0005615~extracellular space	42	31.8182	4.10873e-12	CRP, APP, ACHE, CXCL8, GSTP1, PON1, HSPB1, PLAT, MPO, TNF, EGFR, ICAM1, THBD, PLAU, ALOX5, SPP1, CCL2, HMOX1, XDH, CTSD, IL10, TGFB1, VCAM1, MMP1, EGF, MMP2, IGFBP3, MMP3, IGF2, MMP9, IL2, SOD1, VEGFA, COL1A1, IL1A, CXCL10, IL6, CD40LG, IFNG, SLPI, IL1B, CAT	132	1989	20660	3.305	1.33122e-09	1.33123e-09	1.11347e-09
GOTERM_CC_DIRECT	GO:0032991~macromolecular complex	24	18.1818	9.05268e-11	APP, CDKN1A, HSP90AA1, HSPA5, PARP1, STAT1, CAV1, AHR, PTGS2, NR3C1, HIF1A, ESR1, TNF, EGFR, SOD1, CASP9, AR, CASP8, MYC, CAT, E2F1, BCL2, AKT1, TP53	132	702	20660	5.35095	2.93307e-08	1.46653e-08	1.22664e-08
GOTERM_CC_DIRECT	GO:0005739~mitochondrion	33	25	4.40239e-10	APP, GSK3B, MAOB, MAOA, GSTP1, NR3C1, ELK1, CASP9, PPP3CA, GJA1, MAPK8, CASP8, MYC, CYP1B1, AKT1, MAPK1, HSP90AA1, PARP1, HSPA5, MMP2, PRKCA, MAPK14, ESR2, SOD1, POR, CAT, BCL2, CDK1, BAX, CYCS, RAF1, TP53, BCL2L1	132	1467	20660	3.52079	1.42637e-07	4.75458e-08	3.97683e-08
GOTERM_CC_DIRECT	GO:0045121~membrane raft	15	11.3636	6.62908e-10	APP, CAV1, SLC2A4, OPRM1, SLC6A2, TNF, SLC6A3, EGFR, SLC6A4, ICAM1, GJA1, CASP8, CASP3, CTSD, ABCG2	132	249	20660	9.42862	2.14782e-07	5.36956e-08	4.4912e-08
GOTERM_CC_DIRECT	GO:0005887~integral component of plasma membrane	32	24.2424	1.55639e-09	CHRM2, APP, CHRM3, CHRM1, PTGER3, HTR2C, ADRB1, ADRB2, HTR2A, SLC2A4, SLC6A2, TNF, SLC6A3, EGFR, SLC6A4, ICAM1, THBD, HRH1, GJA1, ERBB2, DRD1, DRD2, DRD5, KCNH2, ABCC2, VCAM1, CAV1, INSR, HTR1A, HTR1B, OPRM1, CD40LG	132	1455	20660	3.44226	5.04269e-07	1.00854e-07	8.43562e-08
GOTERM_CC_DIRECT	GO:0099056~integral component of presynaptic membrane	9	6.81818	3.09347e-09	CHRM2, CHRM1, HTR1B, DRD1, HTR2A, OPRM1, DRD2, SLC6A3, SLC6A4	132	58	20660	24.2868	1.00228e-06	1.67047e-07	1.39722e-07
GOTERM_CC_DIRECT	GO:0009986~cell surface	20	15.1515	3.52419e-08	KCNH2, ACHE, APP, HSP90AA1, TGFB1, VCAM1, ABCC2, HSPA5, PLAT, SLC2A4, SLC6A2, TNF, SLC6A3, EGFR, ICAM1, VEGFA, IL1A, THBD, CD40LG, PLAU	132	658	20660	4.7573	1.14183e-05	1.6312e-06	1.36436e-06
GOTERM_CC_DIRECT	GO:0005576~extracellular region	37	28.0303	7.04949e-08	CRP, APP, ACHE, CXCL8, GSTP1, PON1, PLAT, MPO, TNF, PLAU, ALOX5, SPP1, CCL2, MAPK1, CTSD, IL10, HSP90AA1, TGFB1, MMP1, EGF, MMP2, IGFBP3, MMP3, IGF2, MAPK14, MMP9, IL2, SOD1, VEGFA, COL1A1, IL1A, CXCL10, IL6, IFNG, SLPI, IL1B, CAT	132	2213	20660	2.61684	2.28401e-05	2.85504e-06	2.38802e-06
GOTERM_CC_DIRECT	GO:0005829~cytosol	65	49.2424	1.07359e-07	RB1, APP, GSK3B, CDKN1A, HSPB1, HTR2A, AHR, SLC2A4, NR3C1, NR3C2, CASP9, PPP3CA, GJA1, CASP8, CCND1, CASP3, AKT1, HSP90AA1, PARP1, CHUK, AHSA1, PRKCA, FOS, RUNX2, CCNA2, IL1A, AR, POR, IL1B, CAT, PPARG, RAF1, TP53, MAOA, GSTP1, NR1I3, ODC1, HIF1A, RELA, HRH1, MAPK8, ALOX5, ERBB2, HSF1, HMOX1, MAPK1, XDH, NQO1, GSTM1, NOS2, HSPA5, NOS3, STAT1, MAPK14, ESR1, MTOR, SOD1, NFKBIA, CDK2, BCL2, CDK1, CY…	132	5629	20660	1.80733	3.47836e-05	3.86492e-06	3.23269e-06
GOTERM_CC_DIRECT	GO:0042734~presynaptic membrane	10	7.57576	1.5468e-07	CHRM2, CHRM1, ERBB2, HTR1B, DRD1, HTR2A, DRD2, SLC6A2, SLC6A3, SLC6A4	132	131	20660	11.9477	5.01151e-05	5.01164e-06	4.19183e-06
GOTERM_CC_DIRECT	GO:0045202~synapse	17	12.8788	3.72946e-07	CHRM2, NQO1, ACHE, CHRM3, APP, CHRM1, HTR1A, HTR1B, HTR2C, OPRM1, NR3C1, SLC6A4, HRH1, MAPK8, MAPK1, DRD2, DRD5	132	545	20660	4.88212	0.000120827	1.0985e-05	9.18804e-06
GOTERM_CC_DIRECT	GO:0005634~nucleus	67	50.7576	4.27661e-07	RB1, ACHE, APP, GSK3B, CDKN1A, HSPB1, AHR, NR3C1, MPO, ELK1, NR3C2, CASP9, GJA1, CCND1, MYC, CASP3, CYP1B1, AKT1, HSP90AA1, PARP1, CHUK, IGFBP3, MMP2, MMP3, PRKCA, FOS, RUNX2, CCNA2, IL1A, AR, PPARG, TOP1, RAF1, PPARA, TP53, GSTP1, NR1I3, ADRB2, HIF1A, EGFR, RELA, MAPK8, ERBB2, HSF1, E2F1, HMOX1, MAPK1, DRD1, NQO1, TGFB1, NOS2, HSPA5, NOS3, STAT1, MAPK14, ESR1, MTOR, ESR2, SOD1, VEGFA, NFKBIA, CD…	132	6106	20660	1.71741	0.000138553	1.15468e-05	9.65801e-06
GOTERM_CC_DIRECT	GO:0099055~integral component of postsynaptic membrane	7	5.30303	5.0251e-07	CHRM2, DRD1, HTR2A, OPRM1, DRD2, SLC6A3, SLC6A4	132	47	20660	23.3108	0.0001628	1.25241e-05	1.04754e-05
GOTERM_CC_DIRECT	GO:0005654~nucleoplasm	51	38.6364	7.59612e-07	RB1, GSK3B, CDKN1A, AHR, NR3C1, MPO, ELK1, NR3C2, PPP3CA, GJA1, CASP8, CCND1, MYC, CASP3, AKT1, HSP90AA1, PARP1, CHUK, PRKCA, FOS, RUNX2, CCNA2, AR, PPARG, TOP1, PPARA, TP53, ABCG2, NR1I3, NR1I2, HIF1A, RELA, MAPK8, ALOX5, ERBB2, HSF1, E2F1, HMOX1, MAPK1, NOS2, STAT1, MAPK14, ESR1, MTOR, ESR2, SOD1, NFKBIA, CDK2, BCL2, CDK1, NFE2L2	132	4077	20660	1.95788	0.000246084	1.75796e-05	1.47039e-05
GOTERM_CC_DIRECT	GO:0030425~dendrite	15	11.3636	1.37767e-06	CHRM2, NQO1, CHRM3, GSK3B, CHRM1, STAT1, HTR1A, HTR1B, HTR2C, HTR2A, OPRM1, ELK1, MTOR, HRH1, DRD2	132	460	20660	5.10375	0.000446266	2.97577e-05	2.48899e-05
GOTERM_CC_DIRECT	GO:0000785~chromatin	23	17.4242	1.91342e-06	RB1, PARP1, STAT1, NR1I3, NR1I2, AHR, FOS, NR3C1, ELK1, HIF1A, ESR1, RELA, ESR2, RUNX2, NR3C2, AR, MYC, HSF1, E2F1, PPARG, PPARA, TP53, NFE2L2	132	1114	20660	3.23146	0.000619758	3.87468e-05	3.24086e-05
GOTERM_CC_DIRECT	GO:0005667~transcription factor complex	11	8.33333	2.69657e-06	RB1, PARP1, NR1I2, CDK2, FOS, AHR, HIF1A, ESR1, TP53, RELA, RUNX2	132	236	20660	7.2952	0.000873309	5.13935e-05	4.29865e-05
GOTERM_CC_DIRECT	GO:0005901~caveola	7	5.30303	8.15092e-06	NOS3, CAV1, INSR, HMOX1, MAPK1, HTR2A, PTGS2	132	75	20660	14.6081	0.00263742	0.000146717	0.000122717
GOTERM_CC_DIRECT	GO:0005737~cytoplasm	61	46.2121	1.07562e-05	APP, GSK3B, HSPB1, PLAT, AHR, NR3C1, SLC6A3, CASP9, PPP3CA, GJA1, CASP8, CCND1, CASP3, AKT1, HSP90AA1, PARP1, CHUK, MMP3, PRKCA, RUNX2, CCNA2, AR, CAT, PPARG, RAF1, TP53, GSTP1, NR1I3, ODC1, CYP3A4, PTGS2, HIF1A, EGFR, RELA, PTGS1, MAPK8, ALOX5, HSF1, E2F1, MAPK1, NQO1, TGFB1, GSTM1, NOS2, HSPA5, NOS3, STAT1, HTR1B, MAPK14, ESR1, MTOR, SOD1, VEGFA, NFKBIA, COL1A1, CDK2, BCL2, CDK1, BAX, NFE2L2, B…	132	5796	20660	1.64724	0.00347897	0.000183422	0.000153418
GOTERM_CC_DIRECT	GO:1904813~ficolin-1-rich granule lumen	8	6.06061	1.50345e-05	HSP90AA1, ALOX5, GSTP1, CAT, MAPK1, MAPK14, CTSD, MMP9	132	125	20660	10.017	0.00485937	0.000243559	0.000203717
GOTERM_CC_DIRECT	GO:0048471~perinuclear region of cytoplasm	17	12.8788	2.34428e-05	KCNH2, ACHE, APP, CDKN1A, HSP90AA1, NOS2, STAT1, CAV1, PRKCA, SLC2A4, EGFR, ALOX5, HSF1, ERBB2, SPP1, HMOX1, PPARG	132	754	20660	3.52886	0.00756679	0.000361689	0.000302524
GOTERM_CC_DIRECT	GO:0005886~plasma membrane	57	43.1818	3.62433e-05	CHRM2, ACHE, APP, CHRM3, GSK3B, CHRM1, HTR2C, HSPB1, HTR2A, SLC2A4, SLC6A2, TNF, SLC6A3, SLC6A4, ICAM1, THBD, PPP3CA, GJA1, PLAU, AKT1, KCNH2, HSP90AA1, ABCC2, MMP2, PRKCA, OPRM1, IL1A, AR, CAT, RAF1, ABCG2, PTGER3, ADRB1, ADRB2, EGFR, HRH1, MAPK8, ERBB2, MAPK1, DRD1, DRD2, DRD5, TGFB1, VCAM1, NOS2, HSPA5, EGF, NOS3, INSR, CAV1, HTR1A, HTR1B, ESR1, SOD1, NFKBIA, CD40LG, NFE2L2	132	5458	20660	1.63455	0.0116744	0.000533765	0.000446452
GOTERM_CC_DIRECT	GO:0005741~mitochondrial outer membrane	9	6.81818	7.21282e-05	CASP8, MAOB, MAOA, BCL2, BAX, HMOX1, RAF1, MTOR, BCL2L1	132	216	20660	6.52146	0.0230994	0.00101607	0.000849858
GOTERM_CC_DIRECT	GO:0005789~endoplasmic reticulum membrane	20	15.1515	9.8908e-05	CHRM3, HSPA5, CAV1, PON1, CYP3A4, PTGS2, EGFR, MTOR, PTGS1, NR3C2, POR, GJA1, CYP1A2, CYP1A1, BCL2, CDK1, BAX, CYP1B1, HMOX1, DRD1	132	1135	20660	2.75798	0.0315397	0.00133526	0.00111684
GOTERM_CC_DIRECT	GO:0000307~cyclin-dependent protein kinase holoenzyme complex	5	3.78788	0.000188057	CCNA2, CDKN1A, CCND1, CDK2, CDK1	132	45	20660	17.3906	0.0591168	0.00243722	0.00203854
GOTERM_CC_DIRECT	GO:0098666~G-protein coupled serotonin receptor complex	3	2.27273	0.000237413	HTR1B, HTR2C, HTR2A	132	4	20660	117.386	0.0740461	0.00295853	0.00247457
GOTERM_CC_DIRECT	GO:0045211~postsynaptic membrane	8	6.06061	0.000327986	CHRM2, CHRM3, CHRM1, DRD1, HTR2A, DRD2, SLC6A3, SLC6A4	132	204	20660	6.13785	0.100832	0.00390246	0.0032641
GOTERM_CC_DIRECT	GO:0005794~Golgi apparatus	19	14.3939	0.00033725	ACHE, APP, VCAM1, NOS3, CAV1, ADRB2, OPRM1, ESR1, PTGS1, VEGFA, COL1A1, GJA1, CD40LG, SLPI, CAT, SPP1, MAPK1, RAF1, NFE2L2	132	1147	20660	2.59267	0.103527	0.00390246	0.0032641
GOTERM_CC_DIRECT	GO:0005635~nuclear envelope	8	6.06061	0.000379523	PARP1, ALOX5, MYC, INSR, PTGER3, CDK2, BAX, MTOR	132	209	20660	5.99101	0.115726	0.00410273	0.0034316
GOTERM_CC_DIRECT	GO:0030141~secretory granule	6	4.54545	0.000383675	COL1A1, TGFB1, IL1B, PLAT, MPO, VEGFA	132	97	20660	9.68135	0.116916	0.00410273	0.0034316
GOTERM_CC_DIRECT	GO:0098978~glutamatergic synapse	11	8.33333	0.000392545	CHRM2, GSK3B, PPP3CA, CHRM1, AKT1, PLAT, DRD1, HTR2A, DRD2, MAPK14, RELA	132	426	20660	4.04147	0.119451	0.00410273	0.0034316
GOTERM_CC_DIRECT	GO:0005783~endoplasmic reticulum	19	14.3939	0.000449584	APP, VCAM1, HSPA5, CAV1, AHSA1, HTR1B, PRKCA, FOS, OPRM1, PTGS2, VEGFA, POR, GJA1, CAT, BCL2, BAX, HMOX1, TP53, BCL2L1	132	1175	20660	2.53088	0.135581	0.00445762	0.00372844
GOTERM_CC_DIRECT	GO:0005925~focal adhesion	11	8.33333	0.000454017	GJA1, HSPA5, PLAU, CAV1, CAT, HSPB1, MAPK1, OPRM1, EGFR, SLC6A4, ICAM1	132	434	20660	3.96697	0.136822	0.00445762	0.00372844
GOTERM_CC_DIRECT	GO:0030424~axon	10	7.57576	0.000620758	GSK3B, APP, MAPK8, TGFB1, STAT1, INSR, HTR2A, OPRM1, DRD2, SLC6A3	132	372	20660	4.2074	0.182241	0.00591546	0.00494781
GOTERM_CC_DIRECT	GO:0043025~neuronal cell body	10	7.57576	0.00076345	CHRM2, NQO1, HSP90AA1, TGFB1, CASP3, HTR2A, ELK1, TNF, SLC6A3, SOD1	132	383	20660	4.08656	0.219212	0.00706736	0.00591128
GOTERM_CC_DIRECT	GO:0043679~axon terminus	5	3.78788	0.00082094	CHRM2, CHRM1, DRD2, ELK1, SLC6A3	132	66	20660	11.8572	0.233633	0.00738846	0.00617985
GOTERM_CC_DIRECT	GO:0031093~platelet alpha granule lumen	5	3.78788	0.000918625	APP, TGFB1, EGF, IGF2, VEGFA	132	68	20660	11.5085	0.257529	0.00804418	0.00672831
GOTERM_CC_DIRECT	GO:0008303~caspase complex	3	2.27273	0.00108962	CASP9, CASP8, CASP3	132	8	20660	58.6932	0.297584	0.00929046	0.00777072
GOTERM_CC_DIRECT	GO:0090575~RNA polymerase II transcription factor complex	6	4.54545	0.00117003	STAT1, E2F1, PPARG, FOS, HIF1A, NFE2L2	132	124	20660	7.57331	0.315668	0.00972025	0.00813021
GOTERM_CC_DIRECT	GO:0032993~protein-DNA complex	4	3.0303	0.00255473	PARP1, FOS, TOP1, NFE2L2	132	43	20660	14.5595	0.563423	0.0206933	0.0173083
GOTERM_CC_DIRECT	GO:0043235~receptor complex	7	5.30303	0.00315304	APP, INSR, ERBB2, PPARG, ADRB2, EGFR, NR3C2	132	225	20660	4.86936	0.640557	0.0249167	0.0208408
GOTERM_CC_DIRECT	GO:0005788~endoplasmic reticulum lumen	8	6.06061	0.00373203	COL1A1, APP, IL6, HSPA5, IGFBP3, SPP1, MAPK1, PTGS2	132	311	20660	4.02611	0.702232	0.0287899	0.0240805
GOTERM_CC_DIRECT	GO:0005764~lysosome	8	6.06061	0.00400112	IL1B, INSR, CAT, ADRB2, MPO, CTSD, MTOR, SOD1	132	315	20660	3.97499	0.727186	0.030148	0.0252164
GOTERM_CC_DIRECT	GO:0042383~sarcolemma	5	3.78788	0.00531046	PPP3CA, VCAM1, CAV1, SLC2A4, OPRM1	132	110	20660	7.11433	0.821858	0.0391043	0.0327076
GOTERM_CC_DIRECT	GO:0031012~extracellular matrix	7	5.30303	0.00622286	COL1A1, TGFB1, MMP1, MMP2, MMP3, MMP9, VEGFA	132	259	20660	4.23014	0.867676	0.0448046	0.0374754
GOTERM_CC_DIRECT	GO:0034774~secretory granule lumen	5	3.78788	0.00639804	HSP90AA1, ALOX5, GSTP1, CAT, MAPK14	132	116	20660	6.74634	0.875023	0.0450645	0.0376928
GOTERM_CC_DIRECT	GO:0070062~extracellular exosome	25	18.9394	0.00701545	APP, GSTP1, PON1, HSPB1, PLAT, SLC2A4, MPO, PTGS1, ICAM1, PLAU, SPP1, CTSD, HSP90AA1, VCAM1, HSPA5, EGF, INSR, AHSA1, PRKCA, MMP9, SOD1, SLPI, CAT, CDK1, BAX	132	2240	20660	1.74682	0.89782	0.0483618	0.0404508
GOTERM_CC_DIRECT	GO:0016020~membrane	36	27.2727	0.00756887	CHRM2, APP, ACHE, CHRM1, PTGER3, ADRB2, SLC2A4, NR3C1, CYP3A4, SLC6A2, TNF, SLC6A3, EGFR, ICAM1, CCND1, ERBB2, AKT1, HMOX1, HSP90AA1, ABCC2, VCAM1, PARP1, HSPA5, CAV1, INSR, PRKCA, FOS, ESR1, MTOR, VEGFA, POR, CD40LG, CAT, BCL2, CDK1, BAX	132	3693	20660	1.52574	0.914705	0.0510899	0.0427326
GOTERM_CC_DIRECT	GO:0098992~neuronal dense core vesicle	3	2.27273	0.00848244	ADRB1, PLAT, ADRB2	132	22	20660	21.343	0.93671	0.056088	0.0469131
GOTERM_CC_DIRECT	GO:0030669~clathrin-coated endocytic vesicle membrane	4	3.0303	0.0100115	CHRM2, EGF, ADRB2, EGFR	132	70	20660	8.94372	0.961614	0.0638787	0.0534294
GOTERM_CC_DIRECT	GO:0043005~neuron projection	8	6.06061	0.010055	CASP8, FOS, OPRM1, PTGS2, SLC6A2, SLC6A3, SLC6A4, PTGS1	132	375	20660	3.33899	0.962157	0.0638787	0.0534294
GOTERM_CC_DIRECT	GO:0009897~external side of plasma membrane	9	6.81818	0.0121057	THBD, CXCL10, VCAM1, CD40LG, PLAU, INSR, SLC2A4, TNF, ICAM1	132	484	20660	2.91041	0.980672	0.0744706	0.0622887
GOTERM_CC_DIRECT	GO:0043231~intracellular membrane-bounded organelle	14	10.6061	0.0123781	HSPA5, PON1, CYP3A4, MPO, ESR2, PTGS1, POR, GJA1, MAPK8, CYP1A2, CAT, CYP1A1, CYP1B1, PPARG	132	1015	20660	2.15883	0.982324	0.0744706	0.0622887
GOTERM_CC_DIRECT	GO:0097122~cyclin A2-CDK1 complex	2	1.51515	0.0126416	CCNA2, CDK1	132	2	20660	156.515	0.983788	0.0744706	0.0622887
GOTERM_CC_DIRECT	GO:0097648~G-protein coupled receptor complex	2	1.51515	0.0126416	DRD1, DRD2	132	2	20660	156.515	0.983788	0.0744706	0.0622887
GOTERM_CC_DIRECT	GO:0012506~vesicle membrane	3	2.27273	0.0144843	NOS2, NOS3, SLC2A4	132	29	20660	16.1912	0.991149	0.0838018	0.0700935
GOTERM_CC_DIRECT	GO:0032809~neuronal cell body membrane	3	2.27273	0.0154551	INSR, SLC6A2, SLC6A3	132	30	20660	15.6515	0.993569	0.0863354	0.0722126
GOTERM_CC_DIRECT	GO:0043209~myelin sheath	3	2.27273	0.0154551	HSP90AA1, ERBB2, BCL2	132	30	20660	15.6515	0.993569	0.0863354	0.0722126
GOTERM_CC_DIRECT	GO:0097730~non-motile cilium	3	2.27273	0.017478	DRD1, DRD2, DRD5	132	32	20660	14.6733	0.996697	0.0959809	0.0802803
GOTERM_CC_DIRECT	GO:0043293~apoptosome	2	1.51515	0.0189028	CASP9, CYCS	132	3	20660	104.343	0.997936	0.102075	0.0853777
GOTERM_CC_DIRECT	GO:0035189~Rb-E2F complex	2	1.51515	0.0251246	RB1, E2F1	132	4	20660	78.2576	0.999737	0.133449	0.111619
GOTERM_CC_DIRECT	GO:0098793~presynapse	5	3.78788	0.0263506	GSK3B, SLC2A4, HTR2A, SLC6A2, SLC6A4	132	177	20660	4.42133	0.999825	0.136137	0.113868
GOTERM_CC_DIRECT	GO:0098685~Schaffer collateral - CA1 synapse	4	3.0303	0.0264711	PPP3CA, CHRM1, ADRB1, PLAT	132	101	20660	6.19862	0.999832	0.136137	0.113868
GOTERM_CC_DIRECT	GO:0010008~endosome membrane	6	4.54545	0.0301623	INSR, ERBB2, ADRB2, CTSD, EGFR, SLC6A4	132	273	20660	3.43989	0.999951	0.152696	0.127718
GOTERM_CC_DIRECT	GO:0097180~serine protease inhibitor complex	2	1.51515	0.0313073	PLAU, PLAT	132	5	20660	62.6061	0.999967	0.156055	0.130527
GOTERM_CC_DIRECT	GO:0016605~PML body	4	3.0303	0.032915	RB1, HSF1, TP53, MTOR	132	110	20660	5.69146	0.99998	0.161583	0.135151
GOTERM_CC_DIRECT	GO:0005777~peroxisome	4	3.0303	0.0344482	NOS2, CAT, XDH, SOD1	132	112	20660	5.58983	0.999988	0.166585	0.139335
GOTERM_CC_DIRECT	GO:0097124~cyclin A2-CDK2 complex	2	1.51515	0.037451	CCNA2, CDK2	132	6	20660	52.1717	0.999996	0.178443	0.149253
GOTERM_CC_DIRECT	GO:0031264~death-inducing signaling complex	2	1.51515	0.043556	CASP8, CASP3	132	7	20660	44.7186	0.999999	0.204524	0.171068
GOTERM_CC_DIRECT	GO:0016324~apical plasma membrane	7	5.30303	0.0457948	HSP90AA1, GJA1, ABCC2, CAV1, ERBB2, ADRB2, ABCG2	132	408	20660	2.68531	1	0.211965	0.177291
GOTERM_CC_DIRECT	GO:0005769~early endosome	6	4.54545	0.0493485	APP, VCAM1, ERBB2, MAPK1, ADRB1, ADRB2	132	313	20660	3.00029	1	0.223302	0.186774
GOTERM_CC_DIRECT	GO:0097136~Bcl-2 family protein complex	2	1.51515	0.0496227	BAX, BCL2L1	132	8	20660	39.1288	1	0.223302	0.186774
GOTERM_CC_DIRECT	GO:0005768~endosome	6	4.54545	0.0556467	APP, CAV1, CDK2, ADRB2, OPRM1, EGFR	132	324	20660	2.89843	1	0.243662	0.203803
GOTERM_CC_DIRECT	GO:0098590~plasma membrane region	2	1.51515	0.0556511	ERBB2, EGFR	132	9	20660	34.7811	1	0.243662	0.203803
GOTERM_CC_DIRECT	GO:0000791~euchromatin	3	2.27273	0.0589598	HSF1, HIF1A, ESR1	132	62	20660	7.57331	1	0.251355	0.210238
GOTERM_CC_DIRECT	GO:0060170~ciliary membrane	3	2.27273	0.0589598	DRD1, DRD2, DRD5	132	62	20660	7.57331	1	0.251355	0.210238
GOTERM_CC_DIRECT	GO:0031526~brush border membrane	3	2.27273	0.060647	HSP90AA1, ABCG2, DRD5	132	63	20660	7.4531	1	0.25252	0.211213
GOTERM_CC_DIRECT	GO:0098794~postsynapse	4	3.0303	0.0616288	GSK3B, PPP3CA, AKT1, PLAT	132	142	20660	4.40888	1	0.25252	0.211213
GOTERM_CC_DIRECT	GO:0005641~nuclear envelope lumen	2	1.51515	0.0616416	APP, ALOX5	132	10	20660	31.303	1	0.25252	0.211213
GOTERM_CC_DIRECT	GO:1904115~axon cytoplasm	3	2.27273	0.0623507	HSPB1, HIF1A, SOD1	132	64	20660	7.33665	1	0.25252	0.211213
GOTERM_CC_DIRECT	GO:0005819~spindle	4	3.0303	0.0691862	RB1, HSPB1, AKT1, NR3C1	132	149	20660	4.20175	1	0.276745	0.231475
GOTERM_CC_DIRECT	GO:0009925~basal plasma membrane	3	2.27273	0.0711069	CHRM3, ERBB2, EGFR	132	69	20660	6.80501	1	0.280959	0.235
GOTERM_CC_DIRECT	GO:0098981~cholinergic synapse	2	1.51515	0.0735097	CHRM2, CHRM1	132	12	20660	26.0859	1	0.286167	0.239356
GOTERM_CC_DIRECT	GO:0005813~centrosome	8	6.06061	0.0741915	GSK3B, HSF1, CDK2, CDK1, E2F1, TP53, BCL2L1, NFE2L2	132	576	20660	2.17382	1	0.286167	0.239356
GOTERM_CC_DIRECT	GO:0016323~basolateral plasma membrane	5	3.78788	0.0847065	CHRM3, HSP90AA1, CAV1, ERBB2, EGFR	132	261	20660	2.99837	1	0.315027	0.263495
GOTERM_CC_DIRECT	GO:0043204~perikaryon	4	3.0303	0.0852555	APP, OPRM1, TOP1, DRD2	132	163	20660	3.84086	1	0.315027	0.263495
GOTERM_CC_DIRECT	GO:0045177~apical part of cell	3	2.27273	0.0858777	APP, VCAM1, PLAT	132	77	20660	6.09799	1	0.315027	0.263495
GOTERM_CC_DIRECT	GO:0005815~microtubule organizing center	4	3.0303	0.0864601	MAPK1, NR3C1, TP53, BCL2L1	132	164	20660	3.81744	1	0.315027	0.263495
GOTERM_CC_DIRECT	GO:0031965~nuclear membrane	5	3.78788	0.0865353	CCND1, ALOX5, BCL2, EGFR, BCL2L1	132	263	20660	2.97557	1	0.315027	0.263495
GOTERM_CC_DIRECT	GO:0043197~dendritic spine	4	3.0303	0.0876719	PPP3CA, APP, DRD1, DRD2	132	165	20660	3.79431	1	0.315619	0.26399
GOTERM_CC_DIRECT	GO:0046930~pore complex	2	1.51515	0.0910331	BCL2, BAX	132	15	20660	20.8687	1	0.324118	0.271099
