# Supplementary material for: Mechanism of Huaiqihuang (HQH) against cyclophosphamide (CYP)-induced hippocampal neurotoxicity based on network pharmacology, molecular docking and experimental verification
Source: Front Cell Dev Biol. 2025 Sep 3;13:1629110. doi: 10.3389/fcell.2025.1629110 (PMC12440942; doi:10.3389/fcell.2025.1629110)
Supplement: Supplementary file 3 [file Table2.xls]

## Sheet: Sheet1
Mol ID	Molecule Name	OB（%）	DL	Constituents of HQH
MOL001323	Sitosterol alpha1	43.28	0.78	Fructus Lycii
MOL003578	Cycloartenol	38.69	0.78	Fructus Lycii
MOL001494	Mandenol	42	0.19	Fructus Lycii
MOL001495	Ethyl linolenate	46.1	0.2	Fructus Lycii
MOL001979	LAN	42.12	0.75	Fructus Lycii
MOL000449	Stigmasterol	43.83	0.76	Fructus Lycii
MOL000358	beta-sitosterol	36.91	0.75	Fructus Lycii, Polygonatum
MOL005406	atropine	45.97	0.19	Fructus Lycii
MOL006209	cyanin	47.42	0.76	Fructus Lycii
MOL007449	24-methylidenelophenol	44.19	0.75	Fructus Lycii
MOL008400	glycitein	50.48	0.24	Fructus Lycii
MOL000953	CLR	37.87	0.68	Fructus Lycii
MOL009604	14b-pregnane	34.78	0.34	Fructus Lycii
MOL009618	24-ethylcholesta-5,22-dienol	43.83	0.76	Fructus Lycii
MOL009622	Fucosterol	43.78	0.76	Fructus Lycii
MOL009634	31-norlanosterol	42.2	0.73	Fructus Lycii
MOL009641	4alpha,24-dimethylcholesta-7,24-dienol	42.65	0.75	Fructus Lycii
MOL009644	6-Fluoroindole-7-Dehydrocholesterol	43.73	0.72	Fructus Lycii
MOL009646	7-O-Methylluteolin-6-C-beta-glucoside_qt	40.77	0.3	Fructus Lycii
MOL009650	Atropine	42.16	0.19	Fructus Lycii
MOL009677	lanost-8-en-3beta-ol	34.23	0.74	Fructus Lycii
MOL009678	lanost-8-enol	34.23	0.74	Fructus Lycii
MOL009681	Obtusifoliol	42.55	0.76	Fructus Lycii
MOL000098	quercetin	46.43	0.28	Fructus Lycii
MOL001792	DFV	32.76	0.18	Polygonatum
MOL002714	baicalein	33.52	0.21	Polygonatum
MOL002959	3'-Methoxydaidzein	48.57	0.24	Polygonatum
MOL000359	sitosterol	36.91	0.75	Polygonatum
MOL004941	(2R)-7-hydroxy-2-(4-hydroxyphenyl)chroman-4-one	71.12	0.18	Polygonatum
MOL000546	diosgenin	80.88	0.81	Polygonatum
MOL006331	4',5-Dihydroxyflavone	48.55	0.19	Polygonatum
MOL000422	kaempferol	41.88	0.24	Trametes
