# Supplementary material for: Mechanism of Huaiqihuang (HQH) against cyclophosphamide (CYP)-induced hippocampal neurotoxicity based on network pharmacology, molecular docking and experimental verification
Source: Front Cell Dev Biol. 2025 Sep 3;13:1629110. doi: 10.3389/fcell.2025.1629110 (PMC12440942; doi:10.3389/fcell.2025.1629110)
Supplement: Supplementary file 4 [file Table5.xls]

## Sheet: Sheet1
Category	Term	Count	%	PValue	Genes	List Total	Pop Hits	Pop Total	Fold Enrichment	Bonferroni	Benjamini	FDR
GOTERM_MF_DIRECT	GO:0019899~enzyme binding	33	25	1.26057e-25	RB1, APP, CYP3A4, PTGS2, HIF1A, RELA, EGFR, PPP3CA, MAPK8, CCND1, AKT1, HMOX1, HSP90AA1, TGFB1, GSTM1, PARP1, HSPA5, STAT1, CAV1, PRKCA, MAPK14, ESR1, ESR2, NFKBIA, AR, POR, SLPI, CYP1A2, CAT, CYP1A1, PPARG, RAF1, TP53	132	388	18976	12.2268	6.15157e-23	6.15157e-23	5.13051e-23
GOTERM_MF_DIRECT	GO:0042802~identical protein binding	46	34.8485	1.23478e-15	RB1, CRP, APP, MAOB, HTR2C, HSPB1, ADRB2, HTR2A, NR3C1, TNF, RELA, EGFR, SLC6A4, CASP9, CASP8, ERBB2, HSF1, AKT1, HMOX1, MAPK1, DRD2, KCNH2, NQO1, HSP90AA1, TGFB1, GSTM1, PARP1, STAT1, CAV1, INSR, FOS, MMP9, ESR1, MTOR, SOD1, VEGFA, NFKBIA, COL1A1, CAT, BCL2, BAX, PPARG, RAF1, TP53, ABCG2, BCL2L1	132	1737	18976	3.80705	5.95968e-13	3.01287e-13	2.51279e-13
GOTERM_MF_DIRECT	GO:0005515~protein binding	124	93.9394	6.00521e-14	RB1, APP, CHRM3, CHRM1, PLAT, AHR, NR3C1, MPO, ELK1, TNF, ICAM1, NR3C2, GJA1, CCND1, PLAU, MYC, CYP1B1, AKT1, KCNH2, IGFBP3, PRKCA, RUNX2, AR, POR, SLPI, RAF1, TP53, ABCG2, MAOB, MAOA, ADRB1, ADRB2, HIF1A, HMOX1, DRD1, DRD2, DRD5, TGFB1, HSPA5, INSR, CAV1, HTR1A, IGF2, HTR1B, ESR1, ESR2, IL2, NFKBIA, COL1A1, CXCL10, IL6, CYP1A2, CDK2, CYP1A1, BCL2, CDK1, CYCS, BCL2L1, NFE2L2, ACHE, GSK3B, CDKN1A,…	132	12657	18976	1.40839	2.93108e-11	9.76847e-12	8.14706e-12
GOTERM_MF_DIRECT	GO:0004879~RNA polymerase II transcription factor activity, ligand-activated sequence-specific DNA binding	10	7.57576	1.10336e-10	AR, NR1I3, NR1I2, PPARG, AHR, PPARA, NR3C1, ESR1, ESR2, NR3C2	132	54	18976	26.6218	5.38437e-08	1.34609e-08	1.12266e-08
GOTERM_MF_DIRECT	GO:0042803~protein homodimerization activity	25	18.9394	2.91586e-10	APP, ACHE, PON1, ODC1, HSPB1, AHR, ADRB2, PTGS2, RELA, AKT1, HMOX1, XDH, KCNH2, HSP90AA1, GSTM1, PARP1, NOS2, CHUK, STAT1, VEGFA, CAT, BCL2, BAX, ABCG2, BCL2L1	132	749	18976	4.79832	1.42294e-07	2.84588e-08	2.37351e-08
GOTERM_MF_DIRECT	GO:0004993~G-protein coupled serotonin receptor activity	8	6.06061	2.9287e-09	CHRM2, CHRM3, HRH1, CHRM1, HTR1A, HTR1B, HTR2C, HTR2A	132	34	18976	33.8253	1.4292e-06	2.38201e-07	1.98663e-07
GOTERM_MF_DIRECT	GO:0003700~transcription factor activity, sequence-specific DNA binding	21	15.9091	8.96247e-09	STAT1, NR1I3, NR1I2, AHR, FOS, NR3C1, ELK1, HIF1A, ESR1, RELA, ESR2, RUNX2, NR3C2, AR, MYC, HSF1, E2F1, PPARG, PPARA, TP53, NFE2L2	132	618	18976	4.88497	4.37367e-06	6.24812e-07	5.21103e-07
GOTERM_MF_DIRECT	GO:0020037~heme binding	12	9.09091	1.03376e-08	NOS2, NOS3, CYP1A2, CAT, CYP1A1, CYP1B1, HMOX1, CYCS, CYP3A4, PTGS2, MPO, PTGS1	132	155	18976	11.1296	5.04473e-06	6.30592e-07	5.25924e-07
GOTERM_MF_DIRECT	GO:0043565~sequence-specific DNA binding	16	12.1212	1.70753e-08	NR1I3, NR1I2, FOS, NR3C1, ELK1, HIF1A, ESR1, ESR2, NR3C2, AR, HSF1, E2F1, BCL2, PPARG, PPARA, NFE2L2	132	346	18976	6.64775	8.33272e-06	9.25861e-07	7.72184e-07
GOTERM_MF_DIRECT	GO:0031625~ubiquitin protein ligase binding	15	11.3636	3.86907e-08	RB1, KCNH2, GSK3B, CDKN1A, HSP90AA1, HSPA5, PARP1, HIF1A, EGFR, RELA, NFKBIA, CASP8, BCL2, TP53, NFE2L2	132	315	18976	6.8456	1.88809e-05	1.88811e-06	1.57471e-06
GOTERM_MF_DIRECT	GO:0044877~macromolecular complex binding	16	12.1212	4.29533e-08	CDKN1A, TGFB1, CHUK, CAV1, INSR, FOS, ADRB2, HTR2A, SLC6A3, PPP3CA, CASP8, CCND1, MYC, CASP3, DRD2, PPARA	132	371	18976	6.19979	2.0961e-05	1.90557e-06	1.58927e-06
GOTERM_MF_DIRECT	GO:0061629~RNA polymerase II sequence-specific DNA binding transcription factor binding	12	9.09091	7.20507e-08	RB1, GSK3B, AR, PARP1, HSPB1, FOS, AHR, PPARA, ELK1, HIF1A, TP53, NFE2L2	132	187	18976	9.22509	3.51601e-05	2.93006e-06	2.44372e-06
GOTERM_MF_DIRECT	GO:0019901~protein kinase binding	17	12.8788	6.58725e-07	GSK3B, CDKN1A, PARP1, CAV1, HSPB1, NR3C1, HIF1A, ESR1, RELA, CASP9, CCNA2, CCND1, HSF1, E2F1, AKT1, TP53, BCL2L1	132	523	18976	4.67281	0.000321406	2.40339e-05	2.00446e-05
GOTERM_MF_DIRECT	GO:0034056~estrogen response element binding	5	3.78788	6.89496e-07	AR, NR3C1, ESR1, ESR2, NR3C2	132	11	18976	65.3444	0.000336418	2.40339e-05	2.00446e-05
GOTERM_MF_DIRECT	GO:0005125~cytokine activity	11	8.33333	8.88963e-07	IL10, IL1A, IL6, TGFB1, CD40LG, IFNG, IL1B, SPP1, TNF, IL2, VEGFA	132	192	18976	8.23611	0.00043372	2.84673e-05	2.37422e-05
GOTERM_MF_DIRECT	GO:0001223~transcription coactivator binding	7	5.30303	9.33353e-07	AR, STAT1, AHR, PPARA, HIF1A, ESR1, RELA	132	48	18976	20.9646	0.000455373	2.84673e-05	2.37422e-05
GOTERM_MF_DIRECT	GO:0051378~serotonin binding	5	3.78788	1.47797e-06	HTR1A, HTR1B, HTR2C, HTR2A, SLC6A4	132	13	18976	55.2914	0.000720991	4.24265e-05	3.53844e-05
GOTERM_MF_DIRECT	GO:0030594~neurotransmitter receptor activity	8	6.06061	1.70765e-06	CHRM2, CHRM3, HRH1, CHRM1, HTR1A, HTR1B, HTR2C, HTR2A	132	83	18976	13.8562	0.000832985	4.6275e-05	3.85941e-05
GOTERM_MF_DIRECT	GO:0005496~steroid binding	6	4.54545	1.80169e-06	AR, CYP3A4, NR3C1, ESR1, ESR2, NR3C2	132	30	18976	28.7515	0.00087884	4.6275e-05	3.85941e-05
GOTERM_MF_DIRECT	GO:0004672~protein kinase activity	14	10.6061	2.62279e-06	GSK3B, CHUK, PRKCA, MAPK14, EGFR, MTOR, MAPK8, CCND1, ERBB2, CDK2, CDK1, CCL2, AKT1, RAF1	132	384	18976	5.24116	0.0012791	6.3996e-05	5.33738e-05
GOTERM_MF_DIRECT	GO:0000976~transcription regulatory region sequence-specific DNA binding	11	8.33333	6.3371e-06	KCNH2, AR, HSF1, PPARG, FOS, AHR, ELK1, TNF, TP53, RELA, NFE2L2	132	239	18976	6.61646	0.00308774	0.000142133	0.000118541
GOTERM_MF_DIRECT	GO:0001228~transcriptional activator activity, RNA polymerase II transcription regulatory region sequence-specific binding	15	11.3636	6.40763e-06	NR1I3, NR1I2, FOS, NR3C1, ELK1, HIF1A, ESR1, RELA, RUNX2, AR, MYC, HSF1, PPARA, TP53, NFE2L2	132	483	18976	4.46452	0.00312205	0.000142133	0.000118541
GOTERM_MF_DIRECT	GO:0008233~peptidase activity	8	6.06061	8.25586e-06	CASP9, APP, CASP8, MMP1, CASP3, MMP3, CTSD, MMP9	132	105	18976	10.953	0.00402077	0.000175168	0.000146093
GOTERM_MF_DIRECT	GO:0019904~protein domain specific binding	11	8.33333	1.07987e-05	CCNA2, HSPA5, IL1B, INSR, CDK2, OPRM1, TOP1, PPARA, HIF1A, RUNX2, NFE2L2	132	254	18976	6.22572	0.00525593	0.000215278	0.000179545
GOTERM_MF_DIRECT	GO:0035240~dopamine binding	4	3.0303	1.10286e-05	DRD1, DRD2, SLC6A3, DRD5	132	7	18976	82.1472	0.00536751	0.000215278	0.000179545
GOTERM_MF_DIRECT	GO:0051879~Hsp90 protein binding	6	4.54545	1.27075e-05	HSF1, CYP1A1, AHSA1, AHR, NR3C1, HIF1A	132	44	18976	19.6033	0.00618211	0.00023851	0.000198921
GOTERM_MF_DIRECT	GO:0005178~integrin binding	9	6.81818	1.54166e-05	APP, VCAM1, CD40LG, IL1B, SPP1, IGF2, PRKCA, SLC6A4, ICAM1	132	160	18976	8.08636	0.00749512	0.00027864	0.000232391
GOTERM_MF_DIRECT	GO:0030235~nitric-oxide synthase regulator activity	4	3.0303	1.75565e-05	HSP90AA1, AKT1, ESR1, EGFR	132	8	18976	71.8788	0.00853106	0.000295434	0.000246397
GOTERM_MF_DIRECT	GO:0101020~estrogen 16-alpha-hydroxylase activity	4	3.0303	1.75565e-05	CYP1A2, CYP1A1, CYP1B1, CYP3A4	132	8	18976	71.8788	0.00853106	0.000295434	0.000246397
GOTERM_MF_DIRECT	GO:0019903~protein phosphatase binding	7	5.30303	3.97861e-05	HSP90AA1, MAPK8, ERBB2, PPARG, MAPK14, TP53, EGFR	132	91	18976	11.0583	0.0192287	0.000647188	0.000539765
GOTERM_MF_DIRECT	GO:0003682~chromatin binding	14	10.6061	4.50892e-05	APP, PARP1, FOS, MPO, ELK1, ESR1, EGFR, RELA, RUNX2, AR, CDK1, PPARG, TOP1, TP53	132	502	18976	4.00918	0.0217637	0.000709792	0.000591978
GOTERM_MF_DIRECT	GO:0004712~protein serine/threonine/tyrosine kinase activity	13	9.84848	6.09779e-05	GSK3B, INSR, PRKCA, MAPK14, EGFR, MTOR, MAPK8, ERBB2, CDK2, CDK1, AKT1, MAPK1, RAF1	132	445	18976	4.19966	0.0293197	0.000929914	0.000775563
GOTERM_MF_DIRECT	GO:0046982~protein heterodimerization activity	12	9.09091	6.82522e-05	APP, CHUK, CAV1, ERBB2, HSF1, BCL2, BAX, ADRB1, AHR, HIF1A, TP53, BCL2L1	132	381	18976	4.5278	0.0327596	0.0010093	0.000841777
GOTERM_MF_DIRECT	GO:0000978~RNA polymerase II core promoter proximal region sequence-specific DNA binding	22	16.6667	9.40784e-05	APP, STAT1, NR1I3, NR1I2, FOS, NR3C1, ELK1, HIF1A, ESR1, RELA, ESR2, RUNX2, NR3C2, AR, MYC, HSF1, E2F1, PPARG, TOP1, PPARA, TP53, NFE2L2	132	1222	18976	2.58811	0.0448744	0.0013503	0.00112617
GOTERM_MF_DIRECT	GO:0050660~flavin adenine dinucleotide binding	6	4.54545	0.000106848	POR, MAOB, NOS2, MAOA, NOS3, XDH	132	68	18976	12.6845	0.0508084	0.00148977	0.00124249
GOTERM_MF_DIRECT	GO:0004674~protein serine/threonine kinase activity	12	9.09091	0.000112257	GSK3B, MAPK8, CHUK, CDK2, CDK1, MAPK1, AKT1, PRKCA, TOP1, RAF1, MAPK14, MTOR	132	403	18976	4.28062	0.0533108	0.00151099	0.00126019
GOTERM_MF_DIRECT	GO:0097110~scaffold protein binding	6	4.54545	0.000114563	KCNH2, HSP90AA1, GJA1, CASP8, CHUK, NOS3	132	69	18976	12.5007	0.0543756	0.00151099	0.00126019
GOTERM_MF_DIRECT	GO:0001221~transcription cofactor binding	5	3.78788	0.000120072	MYC, PPARG, FOS, ESR1, NFE2L2	132	37	18976	19.4267	0.056915	0.00154198	0.00128604
GOTERM_MF_DIRECT	GO:0002020~protease binding	7	5.30303	0.000133265	COL1A1, GSK3B, CASP3, BCL2, TNF, TP53, SLC6A3	132	113	18976	8.90534	0.0629677	0.00166752	0.00139074
GOTERM_MF_DIRECT	GO:0016491~oxidoreductase activity	9	6.81818	0.000216879	POR, MAOB, NOS2, MAOA, NOS3, CYP1A2, CYP1A1, CYP3A4, XDH	132	233	18976	5.55287	0.100439	0.00264592	0.00220674
GOTERM_MF_DIRECT	GO:0016301~kinase activity	9	6.81818	0.000280197	GSK3B, CDKN1A, PLAU, ERBB2, CDK1, AKT1, PRKCA, EGFR, MTOR	132	242	18976	5.34636	0.127816	0.00326111	0.00271982
GOTERM_MF_DIRECT	GO:0001216~bacterial-type RNA polymerase transcriptional activator activity, sequence-specific DNA binding	4	3.0303	0.000287352	E2F1, PPARA, HIF1A, TP53	132	19	18976	30.2648	0.130857	0.00326111	0.00271982
GOTERM_MF_DIRECT	GO:0030297~transmembrane receptor protein tyrosine kinase activator activity	4	3.0303	0.000287352	EGF, IGF2, EGFR, VEGFA	132	19	18976	30.2648	0.130857	0.00326111	0.00271982
GOTERM_MF_DIRECT	GO:0046983~protein dimerization activity	8	6.06061	0.000322036	IL10, PPP3CA, APP, MYC, E2F1, AHR, HIF1A, ABCG2	132	187	18976	6.15006	0.145449	0.00357167	0.00297883
GOTERM_MF_DIRECT	GO:0042826~histone deacetylase binding	7	5.30303	0.000336383	HSP90AA1, MAPK8, CCND1, PARP1, HIF1A, TP53, RELA	132	134	18976	7.50972	0.151413	0.00364789	0.0030424
GOTERM_MF_DIRECT	GO:0003677~DNA binding	22	16.6667	0.000358099	APP, PARP1, STAT1, NR1I3, AHR, NR3C1, HIF1A, ESR1, RELA, ESR2, RUNX2, AR, SLPI, MYC, HSF1, E2F1, MAPK1, PPARG, TOP1, PPARA, TP53, NFE2L2	132	1347	18976	2.34793	0.160361	0.00379897	0.0031684
GOTERM_MF_DIRECT	GO:0008270~zinc ion binding	17	12.8788	0.000418481	PARP1, MMP1, NR1I3, MMP2, NR1I2, MMP3, PRKCA, NR3C1, ESR1, MMP9, ESR2, NR3C2, SOD1, AR, PPARG, PPARA, TP53	132	889	18976	2.74902	0.184751	0.00434508	0.00362387
GOTERM_MF_DIRECT	GO:0004952~dopamine neurotransmitter receptor activity	3	2.27273	0.000466565	DRD1, DRD2, DRD5	132	5	18976	86.2545	0.203666	0.00464661	0.00387535
GOTERM_MF_DIRECT	GO:0101021~estrogen 2-hydroxylase activity	3	2.27273	0.000466565	CYP1A2, CYP1A1, CYP3A4	132	5	18976	86.2545	0.203666	0.00464661	0.00387535
GOTERM_MF_DIRECT	GO:0003707~steroid hormone receptor activity	4	3.0303	0.000514686	PPARA, ESR1, ESR2, NR3C2	132	23	18976	25.0013	0.222158	0.00495613	0.00413349
GOTERM_MF_DIRECT	GO:0000981~RNA polymerase II transcription factor activity, sequence-specific DNA binding	21	15.9091	0.000517956	STAT1, NR1I3, NR1I2, AHR, FOS, NR3C1, ELK1, HIF1A, ESR1, RELA, ESR2, RUNX2, NR3C2, AR, MYC, HSF1, E2F1, PPARG, PPARA, TP53, NFE2L2	132	1286	18976	2.34752	0.223399	0.00495613	0.00413349
GOTERM_MF_DIRECT	GO:0051434~BH3 domain binding	3	2.27273	0.000696681	BCL2, BAX, BCL2L1	132	6	18976	71.8788	0.2883	0.00641472	0.00534999
GOTERM_MF_DIRECT	GO:0008131~primary amine oxidase activity	3	2.27273	0.000696681	VCAM1, MAOB, MAOA	132	6	18976	71.8788	0.2883	0.00641472	0.00534999
GOTERM_MF_DIRECT	GO:0017025~TBP-class protein binding	4	3.0303	0.000928381	AHR, NR3C1, ESR1, NR3C2	132	28	18976	20.5368	0.364447	0.00838981	0.00699724
GOTERM_MF_DIRECT	GO:0016907~G-protein coupled acetylcholine receptor activity	3	2.27273	0.000970942	CHRM2, CHRM3, CHRM1	132	7	18976	61.6104	0.377524	0.00861491	0.00718497
GOTERM_MF_DIRECT	GO:0051087~chaperone binding	6	4.54545	0.000996058	APP, HSPA5, BAX, AHSA1, TP53, SOD1	132	110	18976	7.84132	0.385114	0.00867993	0.00723921
GOTERM_MF_DIRECT	GO:0008083~growth factor activity	7	5.30303	0.00107238	IL10, IL6, TGFB1, EGF, IGF2, IL2, VEGFA	132	167	18976	6.02577	0.407618	0.00918109	0.00765718
GOTERM_MF_DIRECT	GO:0051721~protein phosphatase 2A binding	4	3.0303	0.00125474	STAT1, BCL2, TP53, SLC6A3	132	31	18976	18.5494	0.458114	0.0105572	0.00880484
GOTERM_MF_DIRECT	GO:0005164~tumor necrosis factor receptor binding	4	3.0303	0.0013776	CASP8, CD40LG, STAT1, TNF	132	32	18976	17.9697	0.489687	0.0113944	0.0095031
GOTERM_MF_DIRECT	GO:0070330~aromatase activity	4	3.0303	0.00150776	CYP1A2, CYP1A1, CYP1B1, CYP3A4	132	33	18976	17.4252	0.521137	0.0122631	0.0102276
GOTERM_MF_DIRECT	GO:0008504~monoamine transmembrane transporter activity	3	2.27273	0.00205252	SLC6A2, SLC6A3, SLC6A4	132	10	18976	43.1273	0.633097	0.0161553	0.0134738
GOTERM_MF_DIRECT	GO:0097153~cysteine-type endopeptidase activity involved in apoptotic process	3	2.27273	0.00205252	CASP9, CASP8, CASP3	132	10	18976	43.1273	0.633097	0.0161553	0.0134738
GOTERM_MF_DIRECT	GO:0097199~cysteine-type endopeptidase activity involved in apoptotic signaling pathway	3	2.27273	0.00249731	CASP9, CASP8, CASP3	132	11	18976	39.2066	0.704832	0.0193442	0.0161334
GOTERM_MF_DIRECT	GO:0051117~ATPase binding	5	3.78788	0.00297603	PPP3CA, AR, CAV1, ESR1, EGFR	132	86	18976	8.358	0.766476	0.0223974	0.0186798
GOTERM_MF_DIRECT	GO:0097200~cysteine-type endopeptidase activity involved in execution phase of apoptosis	3	2.27273	0.00298325	CASP9, CASP8, CASP3	132	12	18976	35.9394	0.7673	0.0223974	0.0186798
GOTERM_MF_DIRECT	GO:0050661~NADP binding	4	3.0303	0.00324347	POR, NOS2, NOS3, CAT	132	43	18976	13.3728	0.795131	0.023982	0.0200014
GOTERM_MF_DIRECT	GO:0005506~iron ion binding	6	4.54545	0.00334871	ALOX5, CYP1A2, CYP1A1, CYP1B1, CYP3A4, XDH	132	145	18976	5.94859	0.80542	0.0243906	0.0203422
GOTERM_MF_DIRECT	GO:0016702~oxidoreductase activity, acting on single donors with incorporation of molecular oxygen, incorporation of two atoms of oxygen	3	2.27273	0.00407628	ALOX5, PTGS2, PTGS1	132	14	18976	30.8052	0.863754	0.0292533	0.0243977
GOTERM_MF_DIRECT	GO:0010181~FMN binding	3	2.27273	0.00532702	POR, NOS2, NOS3	132	16	18976	26.9545	0.92621	0.0371369	0.0309728
GOTERM_MF_DIRECT	GO:0004707~MAP kinase activity	3	2.27273	0.00532702	MAPK8, MAPK1, MAPK14	132	16	18976	26.9545	0.92621	0.0371369	0.0309728
GOTERM_MF_DIRECT	GO:1990837~sequence-specific double-stranded DNA binding	11	8.33333	0.00550165	NR1I3, HSF1, NR1I2, E2F1, FOS, AHR, NR3C1, ELK1, ESR1, RUNX2, NR3C2	132	560	18976	2.82381	0.93227	0.0378142	0.0315377
GOTERM_MF_DIRECT	GO:0047485~protein N-terminus binding	5	3.78788	0.00668788	TGFB1, PARP1, TP53, RELA, SLC6A3	132	108	18976	6.65544	0.96217	0.0449962	0.0375276
GOTERM_MF_DIRECT	GO:0001046~core promoter sequence-specific DNA binding	3	2.27273	0.00673099	MYC, NR3C1, TP53	132	18	18976	23.9596	0.962963	0.0449962	0.0375276
GOTERM_MF_DIRECT	GO:0005326~neurotransmitter transporter activity	3	2.27273	0.00748907	SLC6A2, SLC6A3, SLC6A4	132	19	18976	22.6986	0.974483	0.0487289	0.0406407
GOTERM_MF_DIRECT	GO:0004708~MAP kinase kinase activity	3	2.27273	0.00748907	MAPK8, MAPK1, MAPK14	132	19	18976	22.6986	0.974483	0.0487289	0.0406407
GOTERM_MF_DIRECT	GO:0070888~E-box binding	4	3.0303	0.00826118	MYC, PPARG, AHR, HIF1A	132	60	18976	9.58384	0.982546	0.0523566	0.0436662
GOTERM_MF_DIRECT	GO:0000987~core promoter proximal region sequence-specific DNA binding	4	3.0303	0.00826118	E2F1, AHR, HIF1A, TP53	132	60	18976	9.58384	0.982546	0.0523566	0.0436662
GOTERM_MF_DIRECT	GO:0000979~RNA polymerase II core promoter sequence-specific DNA binding	3	2.27273	0.0091147	STAT1, FOS, RELA	132	21	18976	20.5368	0.988534	0.0570253	0.04756
GOTERM_MF_DIRECT	GO:0005524~ATP binding	20	15.1515	0.00950286	GSK3B, HSP90AA1, ABCC2, HSPA5, CHUK, INSR, PRKCA, MAPK14, EGFR, MTOR, RUNX2, MAPK8, ERBB2, CDK2, CDK1, AKT1, MAPK1, TOP1, RAF1, ABCG2	132	1541	18976	1.86577	0.990529	0.0587012	0.0489578
GOTERM_MF_DIRECT	GO:0004252~serine-type endopeptidase activity	6	4.54545	0.0096607	PLAU, MMP1, MMP2, MMP3, PLAT, MMP9	132	187	18976	4.61254	0.991238	0.0589303	0.0491488
GOTERM_MF_DIRECT	GO:0048018~receptor agonist activity	4	3.0303	0.010722	APP, EGF, IGF2, VEGFA	132	66	18976	8.71258	0.994808	0.0645966	0.0538746
GOTERM_MF_DIRECT	GO:0009055~electron carrier activity	4	3.0303	0.0120946	POR, MAOB, CYP1A2, CYCS	132	69	18976	8.33377	0.997363	0.0719779	0.0600307
GOTERM_MF_DIRECT	GO:0070412~R-SMAD binding	3	2.27273	0.0127891	PARP1, PPARG, FOS	132	25	18976	17.2509	0.998129	0.0751936	0.0627127
GOTERM_MF_DIRECT	GO:0004666~prostaglandin-endoperoxide synthase activity	2	1.51515	0.0137596	PTGS2, PTGS1	132	2	18976	143.758	0.998842	0.0763033	0.0636382
GOTERM_MF_DIRECT	GO:0070576~vitamin D 24-hydroxylase activity	2	1.51515	0.0137596	CYP1A1, CYP3A4	132	2	18976	143.758	0.998842	0.0763033	0.0636382
GOTERM_MF_DIRECT	GO:0097472~cyclin-dependent protein kinase activity	2	1.51515	0.0137596	CDK2, CDK1	132	2	18976	143.758	0.998842	0.0763033	0.0636382
GOTERM_MF_DIRECT	GO:0001588~dopamine neurotransmitter receptor activity, coupled via Gs	2	1.51515	0.0137596	DRD1, DRD5	132	2	18976	143.758	0.998842	0.0763033	0.0636382
GOTERM_MF_DIRECT	GO:0071886~1-(4-iodo-2,5-dimethoxyphenyl)propan-2-amine binding	2	1.51515	0.0137596	HTR2C, HTR2A	132	2	18976	143.758	0.998842	0.0763033	0.0636382
GOTERM_MF_DIRECT	GO:0043621~protein self-association	4	3.0303	0.0145971	ACHE, HSF1, PPARG, TP53	132	74	18976	7.77068	0.999235	0.080038	0.066753
GOTERM_MF_DIRECT	GO:0004175~endopeptidase activity	4	3.0303	0.0173712	MMP1, MMP2, MMP3, MMP9	132	79	18976	7.27886	0.999807	0.0931553	0.0776931
GOTERM_MF_DIRECT	GO:0004497~monooxygenase activity	4	3.0303	0.0173712	CYP1A2, CYP1A1, CYP1B1, CYP3A4	132	79	18976	7.27886	0.999807	0.0931553	0.0776931
GOTERM_MF_DIRECT	GO:0001618~virus receptor activity	4	3.0303	0.0179588	CDK1, HTR2A, EGFR, ICAM1	132	80	18976	7.18788	0.999856	0.0951508	0.0793573
GOTERM_MF_DIRECT	GO:0001965~G-protein alpha-subunit binding	3	2.27273	0.0181332	DRD1, OPRM1, DRD2	132	30	18976	14.3758	0.999868	0.0951508	0.0793573
GOTERM_MF_DIRECT	GO:0001968~fibronectin binding	3	2.27273	0.0204919	MMP2, IGFBP3, VEGFA	132	32	18976	13.4773	0.999959	0.100376	0.083715
GOTERM_MF_DIRECT	GO:0005334~norepinephrine:sodium symporter activity	2	1.51515	0.0205688	SLC6A2, SLC6A3	132	3	18976	95.8384	0.999961	0.100376	0.083715
GOTERM_MF_DIRECT	GO:0004517~nitric-oxide synthase activity	2	1.51515	0.0205688	NOS2, NOS3	132	3	18976	95.8384	0.999961	0.100376	0.083715
GOTERM_MF_DIRECT	GO:0001587~Gq/11-coupled serotonin receptor activity	2	1.51515	0.0205688	HTR2C, HTR2A	132	3	18976	95.8384	0.999961	0.100376	0.083715
GOTERM_MF_DIRECT	GO:0097621~monoamine oxidase activity	2	1.51515	0.0205688	MAOB, MAOA	132	3	18976	95.8384	0.999961	0.100376	0.083715
GOTERM_MF_DIRECT	GO:0051425~PTB domain binding	2	1.51515	0.0205688	APP, INSR	132	3	18976	95.8384	0.999961	0.100376	0.083715
GOTERM_MF_DIRECT	GO:0005330~dopamine:sodium symporter activity	2	1.51515	0.0205688	SLC6A2, SLC6A3	132	3	18976	95.8384	0.999961	0.100376	0.083715
GOTERM_MF_DIRECT	GO:0071889~14-3-3 protein binding	3	2.27273	0.0229712	AKT1, ESR1, TP53	132	34	18976	12.6845	0.999988	0.110989	0.092567
GOTERM_MF_DIRECT	GO:0030332~cyclin binding	3	2.27273	0.0242548	CDKN1A, CDK2, CDK1	132	35	18976	12.3221	0.999994	0.11531	0.0961708
GOTERM_MF_DIRECT	GO:0005102~receptor binding	8	6.06061	0.0243381	CXCL10, APP, AR, GJA1, CAV1, CCL2, PLAT, SLC6A3	132	412	18976	2.79141	0.999994	0.11531	0.0961708
GOTERM_MF_DIRECT	GO:0051059~NF-kappaB binding	3	2.27273	0.0255673	NFKBIA, GSK3B, RELA	132	36	18976	11.9798	0.999997	0.119969	0.100057
GOTERM_MF_DIRECT	GO:0008013~beta-catenin binding	4	3.0303	0.0258697	GSK3B, AR, GJA1, ESR1	132	92	18976	6.25033	0.999997	0.120159	0.100215
GOTERM_MF_DIRECT	GO:0004601~peroxidase activity	3	2.27273	0.026908	PTGS2, MPO, PTGS1	132	37	18976	11.656	0.999998	0.120159	0.100215
GOTERM_MF_DIRECT	GO:0034875~caffeine oxidase activity	2	1.51515	0.0273313	CYP1A2, CYP3A4	132	4	18976	71.8788	0.999999	0.120159	0.100215
GOTERM_MF_DIRECT	GO:0030284~estrogen receptor activity	2	1.51515	0.0273313	ESR1, ESR2	132	4	18976	71.8788	0.999999	0.120159	0.100215
GOTERM_MF_DIRECT	GO:0052595~aliphatic-amine oxidase activity	2	1.51515	0.0273313	MAOB, MAOA	132	4	18976	71.8788	0.999999	0.120159	0.100215
GOTERM_MF_DIRECT	GO:0052596~phenethylamine:oxygen oxidoreductase (deaminating) activity	2	1.51515	0.0273313	MAOB, MAOA	132	4	18976	71.8788	0.999999	0.120159	0.100215
GOTERM_MF_DIRECT	GO:0034617~tetrahydrobiopterin binding	2	1.51515	0.0273313	NOS2, NOS3	132	4	18976	71.8788	0.999999	0.120159	0.100215
GOTERM_MF_DIRECT	GO:0051219~phosphoprotein binding	3	2.27273	0.0282766	RB1, PLAT, MTOR	132	38	18976	11.3493	0.999999	0.122115	0.101846
GOTERM_MF_DIRECT	GO:0097718~disordered domain specific binding	3	2.27273	0.0282766	RB1, HSP90AA1, TP53	132	38	18976	11.3493	0.999999	0.122115	0.101846
GOTERM_MF_DIRECT	GO:0001227~transcriptional repressor activity, RNA polymerase II transcription regulatory region sequence-specific binding	7	5.30303	0.029599	MYC, HSF1, PPARG, PPARA, NR3C1, TP53, RELA	132	337	18976	2.98606	1	0.126704	0.105674
GOTERM_MF_DIRECT	GO:0042056~chemoattractant activity	3	2.27273	0.0310956	CXCL10, APP, VEGFA	132	40	18976	10.7818	1	0.131324	0.109527
GOTERM_MF_DIRECT	GO:0004197~cysteine-type endopeptidase activity	4	3.0303	0.0312164	CASP9, CASP8, CASP3, CTSD	132	99	18976	5.80839	1	0.131324	0.109527
GOTERM_MF_DIRECT	GO:0030331~estrogen receptor binding	3	2.27273	0.0340207	PARP1, PPARG, ESR1	132	42	18976	10.2684	1	0.13846	0.115478
GOTERM_MF_DIRECT	GO:0035173~histone kinase activity	2	1.51515	0.0340475	CDK2, CDK1	132	5	18976	57.503	1	0.13846	0.115478
GOTERM_MF_DIRECT	GO:0035033~histone deacetylase regulator activity	2	1.51515	0.0340475	MAPK8, TP53	132	5	18976	57.503	1	0.13846	0.115478
GOTERM_MF_DIRECT	GO:0004784~superoxide dismutase activity	2	1.51515	0.0340475	NQO1, SOD1	132	5	18976	57.503	1	0.13846	0.115478
GOTERM_MF_DIRECT	GO:0008201~heparin binding	5	3.78788	0.0356331	CXCL10, APP, CXCL8, MPO, VEGFA	132	179	18976	4.01557	1	0.143711	0.119857
GOTERM_MF_DIRECT	GO:0016922~ligand-dependent nuclear receptor binding	3	2.27273	0.0370486	STAT1, NR1I2, HIF1A	132	44	18976	9.80165	1	0.148195	0.123597
GOTERM_MF_DIRECT	GO:0060090~binding, bridging	5	3.78788	0.0381579	RB1, AR, CAV1, BCL2, E2F1	132	183	18976	3.9278	1	0.151391	0.126262
GOTERM_MF_DIRECT	GO:0000977~RNA polymerase II regulatory region sequence-specific DNA binding	7	5.30303	0.0397879	RB1, STAT1, NR1I3, NR1I2, NR3C1, HIF1A, RELA	132	362	18976	2.77984	1	0.156459	0.130489
GOTERM_MF_DIRECT	GO:0032795~heterotrimeric G-protein binding	2	1.51515	0.0407177	DRD1, DRD2	132	6	18976	47.9192	1	0.156459	0.130489
GOTERM_MF_DIRECT	GO:0051525~NFAT protein binding	2	1.51515	0.0407177	MAPK14, PPARA	132	6	18976	47.9192	1	0.156459	0.130489
GOTERM_MF_DIRECT	GO:0032451~demethylase activity	2	1.51515	0.0407177	CYP1A2, CYP1A1	132	6	18976	47.9192	1	0.156459	0.130489
GOTERM_MF_DIRECT	GO:0004222~metalloendopeptidase activity	4	3.0303	0.042558	MMP1, MMP2, MMP3, MMP9	132	112	18976	5.1342	1	0.162252	0.135321
GOTERM_MF_DIRECT	GO:0008009~chemokine activity	3	2.27273	0.0467161	CXCL10, CXCL8, CCL2	132	50	18976	8.62545	1	0.175365	0.146257
GOTERM_MF_DIRECT	GO:0044183~protein binding involved in protein folding	3	2.27273	0.0467161	HSP90AA1, HSPA5, HSPB1	132	50	18976	8.62545	1	0.175365	0.146257
GOTERM_MF_DIRECT	GO:0003690~double-stranded DNA binding	4	3.0303	0.0483984	STAT1, PPARG, TOP1, EGFR	132	118	18976	4.87314	1	0.178964	0.149259
GOTERM_MF_DIRECT	GO:0030544~Hsp70 protein binding	3	2.27273	0.0484082	CYP1A1, CDK1, BAX	132	51	18976	8.45633	1	0.178964	0.149259
GOTERM_MF_DIRECT	GO:0043539~protein serine/threonine kinase activator activity	3	2.27273	0.0518584	TGFB1, CD40LG, IGF2	132	53	18976	8.13722	1	0.190277	0.158694
GOTERM_MF_DIRECT	GO:0004714~transmembrane receptor protein tyrosine kinase activity	3	2.27273	0.0536156	INSR, ERBB2, EGFR	132	54	18976	7.98653	1	0.194915	0.162562
GOTERM_MF_DIRECT	GO:0031995~insulin-like growth factor II binding	2	1.51515	0.0539212	INSR, IGFBP3	132	8	18976	35.9394	1	0.194915	0.162562
GOTERM_MF_DIRECT	GO:0005516~calmodulin binding	5	3.78788	0.0578239	PPP3CA, NOS2, NOS3, AKT1, ESR1	132	210	18976	3.4228	1	0.207486	0.173046
GOTERM_MF_DIRECT	GO:0004128~cytochrome-b5 reductase activity, acting on NAD(P)H	2	1.51515	0.0604552	NQO1, POR	132	9	18976	31.9461	1	0.215344	0.1796
GOTERM_MF_DIRECT	GO:0005507~copper ion binding	3	2.27273	0.0645863	IL1A, TP53, SOD1	132	60	18976	7.18788	1	0.228392	0.190483
GOTERM_MF_DIRECT	GO:0001094~TFIID-class transcription factor binding	2	1.51515	0.0669444	AHR, TP53	132	10	18976	28.7515	1	0.233349	0.194617
GOTERM_MF_DIRECT	GO:1901363~heterocyclic compound binding	2	1.51515	0.0669444	DRD2, SLC6A3	132	10	18976	28.7515	1	0.233349	0.194617
GOTERM_MF_DIRECT	GO:0042166~acetylcholine binding	2	1.51515	0.0733891	ACHE, CHRM3	132	11	18976	26.1377	1	0.250447	0.208877
GOTERM_MF_DIRECT	GO:1990763~arrestin family protein binding	2	1.51515	0.0733891	CHRM2, DRD1	132	11	18976	26.1377	1	0.250447	0.208877
GOTERM_MF_DIRECT	GO:0034618~arginine binding	2	1.51515	0.0733891	NOS2, NOS3	132	11	18976	26.1377	1	0.250447	0.208877
GOTERM_MF_DIRECT	GO:1990841~promoter-specific chromatin binding	3	2.27273	0.0782362	STAT1, HSF1, TP53	132	67	18976	6.43691	1	0.262848	0.219219
GOTERM_MF_DIRECT	GO:0097371~MDM2/MDM4 family protein binding	2	1.51515	0.0797896	PPARA, TP53	132	12	18976	23.9596	1	0.262848	0.219219
GOTERM_MF_DIRECT	GO:0097677~STAT family protein binding	2	1.51515	0.0797896	HSF1, PPARG	132	12	18976	23.9596	1	0.262848	0.219219
GOTERM_MF_DIRECT	GO:0004861~cyclin-dependent protein serine/threonine kinase inhibitor activity	2	1.51515	0.0797896	CDKN1A, CASP3	132	12	18976	23.9596	1	0.262848	0.219219
GOTERM_MF_DIRECT	GO:0016504~peptidase activator activity	2	1.51515	0.0797896	APP, CAV1	132	12	18976	23.9596	1	0.262848	0.219219
GOTERM_MF_DIRECT	GO:0042277~peptide binding	3	2.27273	0.0802547	PPARG, OPRM1, RELA	132	68	18976	6.34225	1	0.262848	0.219219
GOTERM_MF_DIRECT	GO:0008353~RNA polymerase II carboxy-terminal domain kinase activity	2	1.51515	0.0861463	CDK1, MAPK1	132	13	18976	22.1166	1	0.277408	0.231363
GOTERM_MF_DIRECT	GO:0031994~insulin-like growth factor I binding	2	1.51515	0.0861463	INSR, IGFBP3	132	13	18976	22.1166	1	0.277408	0.231363
GOTERM_MF_DIRECT	GO:0008237~metallopeptidase activity	3	2.27273	0.0864058	MMP2, MMP3, MMP9	132	71	18976	6.07426	1	0.277408	0.231363
GOTERM_MF_DIRECT	GO:0002039~p53 binding	3	2.27273	0.0905831	GSK3B, HIF1A, TP53	132	73	18976	5.90785	1	0.288919	0.240963
GOTERM_MF_DIRECT	GO:0008559~xenobiotic-transporting ATPase activity	2	1.51515	0.0924593	ABCC2, ABCG2	132	14	18976	20.5368	1	0.289232	0.241224
GOTERM_MF_DIRECT	GO:0015562~efflux transmembrane transporter activity	2	1.51515	0.0924593	GJA1, ABCG2	132	14	18976	20.5368	1	0.289232	0.241224
GOTERM_MF_DIRECT	GO:0030296~protein tyrosine kinase activator activity	2	1.51515	0.0924593	HTR2A, EGFR	132	14	18976	20.5368	1	0.289232	0.241224
GOTERM_MF_DIRECT	GO:0050998~nitric-oxide synthase binding	2	1.51515	0.0987291	CAV1, SLC6A4	132	15	18976	19.1677	1	0.303018	0.252722
GOTERM_MF_DIRECT	GO:0045236~CXCR chemokine receptor binding	2	1.51515	0.0987291	CXCL10, CXCL8	132	15	18976	19.1677	1	0.303018	0.252722
GOTERM_MF_DIRECT	GO:0005149~interleukin-1 receptor binding	2	1.51515	0.0987291	IL1A, IL1B	132	15	18976	19.1677	1	0.303018	0.252722
