# Supplementary material for: Mechanism of Huaiqihuang (HQH) against cyclophosphamide (CYP)-induced hippocampal neurotoxicity based on network pharmacology, molecular docking and experimental verification
Source: Front Cell Dev Biol. 2025 Sep 3;13:1629110. doi: 10.3389/fcell.2025.1629110 (PMC12440942; doi:10.3389/fcell.2025.1629110)
Supplement: Supplementary file 5 [file Table3.xls]

## Sheet: Sheet1
Category	Term	Count	%	PValue	Genes	List Total	Pop Hits	Pop Total	Fold Enrichment	Bonferroni	Benjamini	FDR
GOTERM_BP_DIRECT	GO:0009410~response to xenobiotic stimulus	31	23.4848	7.38369e-28	CDKN1A, MAOB, AHR, HTR2A, PTGS2, SLC6A2, TNF, SLC6A3, RELA, SLC6A4, CCND1, MYC, CASP3, HMOX1, DRD1, DRD2, IL10, HSP90AA1, TGFB1, CHUK, STAT1, MMP2, FOS, SOD1, COL1A1, CAT, BCL2, CDK1, PPARG, TOP1, TP53	132	277	19462	16.5004	1.93896e-24	1.93896e-24	1.67019e-24
GOTERM_BP_DIRECT	GO:0010628~positive regulation of gene expression	36	27.2727	1.88866e-25	CRP, APP, GSK3B, CXCL8, NR1I2, HIF1A, TNF, RELA, SLC6A4, PPP3CA, GJA1, MAPK8, MYC, ERBB2, HSF1, E2F1, AKT1, MAPK1, DRD1, TGFB1, EGF, NOS3, CAV1, MAPK14, RUNX2, MTOR, VEGFA, IL1A, AR, IL6, IFNG, IL1B, CDK1, PPARG, TP53, NFE2L2	132	519	19462	10.227	4.95963e-22	2.47981e-22	2.13608e-22
GOTERM_BP_DIRECT	GO:0045944~positive regulation of transcription from RNA polymerase II promoter	42	31.8182	2.17006e-18	RB1, APP, NR1I3, NR1I2, AHR, ADRB2, NR3C1, ELK1, HIF1A, TNF, RELA, EGFR, PPP3CA, MYC, HSF1, E2F1, AKT1, DRD2, IL10, TGFB1, PARP1, CHUK, STAT1, IGF2, FOS, MAPK14, ESR1, RUNX2, IL2, ESR2, VEGFA, NFKBIA, IL1A, CXCL10, AR, IL6, IL1B, PPARG, RAF1, PPARA, TP53, NFE2L2	132	1232	19462	5.02634	5.69857e-15	1.89952e-15	1.63622e-15
GOTERM_BP_DIRECT	GO:0001666~response to hypoxia	19	14.3939	1.74619e-16	TGFB1, VCAM1, NOS2, CAV1, MMP2, PLAT, HIF1A, TNF, SLC6A4, VEGFA, CASP9, IL1A, PLAU, CASP3, CAT, CYP1A1, HMOX1, DRD2, PPARA	132	177	19462	15.8268	5.83089e-13	1.14638e-13	9.87472e-14
GOTERM_BP_DIRECT	GO:0043066~negative regulation of apoptotic process	28	21.2121	2.47587e-16	GSK3B, CDKN1A, GSTP1, HSPB1, MPO, TNF, RELA, EGFR, MAPK8, MYC, CASP3, ERBB2, AKT1, IL10, NQO1, HSPA5, MMP9, IL2, MTOR, VEGFA, IL6, CD40LG, CAT, BCL2, CDK1, RAF1, TP53, BCL2L1	132	542	19462	7.6168	5.83089e-13	1.30033e-13	1.12008e-13
GOTERM_BP_DIRECT	GO:0045893~positive regulation of transcription, DNA-templated	31	23.4848	8.83528e-16	NR1I2, AHR, ELK1, HIF1A, TNF, RELA, EGFR, MYC, E2F1, SPP1, AKT1, IL10, KCNH2, TGFB1, CHUK, EGF, STAT1, INSR, FOS, ESR1, RUNX2, ESR2, CCNA2, COL1A1, AR, IL6, IL1B, CDK2, PPARG, PPARA, TP53	132	730	19462	6.26112	2.33236e-12	3.86691e-13	3.3309e-13
GOTERM_BP_DIRECT	GO:0045471~response to ethanol	16	12.1212	1.15957e-15	NQO1, VCAM1, MAOB, HTR1B, FOS, SLC2A4, TNF, SLC6A3, IL2, SOD1, CASP8, CCND1, MYC, CAT, CDK1, PPARA	132	113	19462	20.8764	2.91545e-12	4.35003e-13	3.74705e-13
GOTERM_BP_DIRECT	GO:0032496~response to lipopolysaccharide	17	12.8788	4.03728e-15	NQO1, VCAM1, MAOB, NOS2, CHUK, NOS3, FOS, OPRM1, PTGS2, MPO, CASP9, THBD, CASP8, SLPI, IL1B, CASP3, CYP1A1	132	149	19462	16.8219	1.04956e-11	1.32524e-12	1.14154e-12
GOTERM_BP_DIRECT	GO:0043065~positive regulation of apoptotic process	22	16.6667	1.02053e-14	APP, TGFB1, MMP2, IGFBP3, PTGS2, TNF, MMP9, SOD1, CASP9, IL6, MAPK8, CASP8, CASP3, E2F1, BCL2, BAX, CYP1B1, HMOX1, PPARG, CTSD, TP53, BCL2L1	132	337	19462	9.62512	2.68221e-11	2.97769e-12	2.56494e-12
GOTERM_BP_DIRECT	GO:0071276~cellular response to cadmium ion	11	8.33333	2.95221e-14	MAPK8, CHUK, HSF1, CYP1A2, HMOX1, MAPK1, AKT1, FOS, MMP9, EGFR, SOD1	132	36	19462	45.0509	7.75509e-11	7.75249e-12	6.67789e-12
GOTERM_BP_DIRECT	GO:0010629~negative regulation of gene expression	21	15.9091	4.13316e-14	RB1, GSK3B, APP, CDKN1A, TGFB1, CXCL8, ABCC2, NOS2, HIF1A, ESR1, TNF, VEGFA, PPP3CA, GJA1, IFNG, MYC, HSF1, CDK1, AKT1, PPARG, XDH	132	319	19462	9.70604	1.08455e-10	9.86698e-12	8.49928e-12
GOTERM_BP_DIRECT	GO:1902895~positive regulation of pri-miRNA transcription from RNA polymerase II promoter	12	9.09091	5.02946e-14	IL10, AR, TGFB1, MYC, PPARG, FOS, NR3C1, HIF1A, TNF, TP53, RELA, EGFR	132	53	19462	33.3825	1.3207e-10	1.10061e-11	9.48053e-12
GOTERM_BP_DIRECT	GO:0007568~aging	16	12.1212	6.48899e-14	IL10, NQO1, TGFB1, VCAM1, MMP2, FOS, HTR2A, PTGS2, MPO, SLC6A3, SOD1, CASP9, PPP3CA, CAT, CYP1A1, NFE2L2	132	147	19462	16.0478	1.70262e-10	1.31078e-11	1.12908e-11
GOTERM_BP_DIRECT	GO:0006954~inflammatory response	23	17.4242	1.66221e-13	CRP, TGFB1, VCAM1, CXCL8, NOS2, CHUK, PTGER3, FOS, PTGS2, TNF, MTOR, RELA, PTGS1, IL1A, CXCL10, HRH1, IL6, CD40LG, IL1B, SPP1, CCL2, AKT1, NFE2L2	132	436	19462	7.77777	4.36442e-10	3.11783e-11	2.68565e-11
GOTERM_BP_DIRECT	GO:0009636~response to toxic substance	13	9.84848	2.4706e-13	NQO1, CDKN1A, MAOB, CHUK, PON1, AHR, FOS, SLC6A4, BCL2, CDK1, BAX, CYP1B1, DRD2	132	81	19462	23.6631	6.48687e-10	4.32519e-11	3.72566e-11
GOTERM_BP_DIRECT	GO:0008284~positive regulation of cell proliferation	24	18.1818	1.80953e-12	TGFB1, EGF, INSR, ODC1, HTR1A, IGF2, HTR2A, EGFR, IL2, RELA, RUNX2, VEGFA, CXCL10, AR, IL6, IFNG, MYC, IL1B, HSF1, ERBB2, CDK2, BCL2, AKT1, BCL2L1	132	545	19462	6.49274	4.75188e-09	2.96989e-10	2.55822e-10
GOTERM_BP_DIRECT	GO:0032355~response to estradiol	13	9.84848	3.71734e-12	NQO1, TGFB1, PTGS2, ESR1, SLC6A4, CASP9, COL1A1, CASP8, CCND1, MYC, CASP3, CAT, CYP1B1	132	101	19462	18.9773	9.76179e-09	5.74219e-10	4.94624e-10
GOTERM_BP_DIRECT	GO:0071222~cellular response to lipopolysaccharide	16	12.1212	5.15834e-12	IL10, CXCL8, NOS2, GSTP1, MMP3, MAPK14, TNF, MMP9, RELA, IL1A, CXCL10, IL6, MAPK8, IL1B, HSF1, CCL2	132	198	19462	11.9143	1.35457e-08	7.52544e-10	6.48231e-10
GOTERM_BP_DIRECT	GO:0071456~cellular response to hypoxia	14	10.6061	6.30131e-12	TGFB1, FOS, SLC2A4, PTGS2, HIF1A, MTOR, VEGFA, CCNA2, MYC, E2F1, BCL2, HMOX1, PPARG, TP53	132	134	19462	15.4041	1.65472e-08	8.70908e-10	7.50188e-10
GOTERM_BP_DIRECT	GO:0071356~cellular response to tumor necrosis factor	14	10.6061	1.10535e-11	VCAM1, CXCL8, CHUK, FOS, SLC2A4, MAPK14, RELA, NFKBIA, COL1A1, CYP1B1, CCL2, AKT1, MAPK1, NFE2L2	132	140	19462	14.7439	2.90265e-08	1.45132e-09	1.25015e-09
GOTERM_BP_DIRECT	GO:0007187~G-protein coupled receptor signaling pathway, coupled to cyclic nucleotide second messenger	11	8.33333	1.76339e-11	CHRM2, CHRM3, HRH1, CHRM1, HTR1A, HTR1B, CCL2, HTR2C, DRD1, HTR2A, OPRM1	132	65	19462	24.9513	4.63066e-08	2.20507e-09	1.89942e-09
GOTERM_BP_DIRECT	GO:0045429~positive regulation of nitric oxide biosynthetic process	10	7.57576	2.35793e-11	APP, HSP90AA1, IFNG, IL1B, INSR, AKT1, OPRM1, PTGS2, ESR1, TNF	132	47	19462	31.3701	6.19194e-08	2.81451e-09	2.42438e-09
GOTERM_BP_DIRECT	GO:0033138~positive regulation of peptidyl-serine phosphorylation	12	9.09091	3.20465e-11	APP, IL6, HSP90AA1, TGFB1, CAV1, BCL2, AKT1, RAF1, PTGS2, TNF, EGFR, VEGFA	132	93	19462	19.0244	8.4154e-08	3.65887e-09	3.1517e-09
GOTERM_BP_DIRECT	GO:0001934~positive regulation of protein phosphorylation	16	12.1212	3.43199e-11	APP, CDKN1A, HSP90AA1, TGFB1, INSR, IGF2, TNF, MMP9, EGFR, VEGFA, IFNG, CCND1, IL1B, ERBB2, AKT1, RAF1	132	226	19462	10.4382	9.0124e-08	3.75517e-09	3.23465e-09
GOTERM_BP_DIRECT	GO:0071466~cellular response to xenobiotic stimulus	11	8.33333	4.39623e-11	RB1, KCNH2, NOS2, HSPA5, MYC, IL1B, HSF1, E2F1, HTR1B, TP53, NFE2L2	132	71	19462	22.8427	1.15445e-07	4.6178e-09	3.97771e-09
GOTERM_BP_DIRECT	GO:0006915~apoptotic process	23	17.4242	1.64782e-10	APP, PARP1, IGFBP3, AHR, MAPK14, NR3C1, MMP9, SOD1, CASP9, NFKBIA, IL1A, CASP8, IFNG, IL1B, CASP3, BCL2, CDK1, BAX, MAPK1, CYCS, RAF1, TP53, BCL2L1	132	620	19462	5.46953	4.32717e-07	1.6643e-08	1.4336e-08
GOTERM_BP_DIRECT	GO:0043525~positive regulation of neuron apoptotic process	10	7.57576	3.2248e-10	CASP9, NQO1, APP, CASP8, CASP3, BAX, HTR2A, NR3C1, TNF, TP53	132	62	19462	23.7805	8.46831e-07	3.10163e-08	2.6717e-08
GOTERM_BP_DIRECT	GO:0031663~lipopolysaccharide-mediated signaling pathway	9	6.81818	3.30714e-10	NFKBIA, TGFB1, NOS3, IL1B, MAPK1, CCL2, AKT1, MAPK14, TNF	132	42	19462	31.5942	8.68455e-07	3.10163e-08	2.6717e-08
GOTERM_BP_DIRECT	GO:0071407~cellular response to organic cyclic compound	9	6.81818	1.21478e-09	TGFB1, CASP8, STAT1, IL1B, CYP1A1, CDK1, CYP1B1, CCL2, TNF	132	49	19462	27.0807	3.19001e-06	1.07165e-07	9.23102e-08
GOTERM_BP_DIRECT	GO:0010575~positive regulation of vascular endothelial growth factor production	8	6.06061	1.22427e-09	IL1A, IL6, TGFB1, IL1B, CYP1B1, PTGS2, HIF1A, RELA	132	31	19462	38.0489	3.21494e-06	1.07165e-07	9.23102e-08
GOTERM_BP_DIRECT	GO:0043410~positive regulation of MAPK cascade	13	9.84848	1.97039e-09	APP, EGF, INSR, IGFBP3, IGF2, ADRB2, TNF, SOD1, VEGFA, AR, IL6, ERBB2, RAF1	132	172	19462	11.1437	5.17422e-06	1.66911e-07	1.43775e-07
GOTERM_BP_DIRECT	GO:0034614~cellular response to reactive oxygen species	9	6.81818	2.33429e-09	MAPK8, CHUK, MMP2, MMP3, MAPK1, AKT1, FOS, MMP9, EGFR	132	53	19462	25.0369	6.12982e-06	1.87466e-07	1.61481e-07
GOTERM_BP_DIRECT	GO:0043406~positive regulation of MAP kinase activity	10	7.57576	2.35582e-09	APP, TGFB1, EGF, IL1B, INSR, ERBB2, HTR2A, TNF, EGFR, VEGFA	132	77	19462	19.148	6.18636e-06	1.87466e-07	1.61481e-07
GOTERM_BP_DIRECT	GO:0030335~positive regulation of cell migration	15	11.3636	3.48655e-09	TGFB1, HSPA5, EGF, CAV1, MMP2, INSR, PRKCA, MMP9, EGFR, VEGFA, COL1A1, PPP3CA, PLAU, IL1B, DRD1	132	267	19462	8.28311	9.15564e-06	2.69285e-07	2.31958e-07
GOTERM_BP_DIRECT	GO:0051402~neuron apoptotic process	10	7.57576	4.16017e-09	RB1, CASP9, APP, HSPA5, CASP3, BCL2, BAX, HIF1A, TP53, BCL2L1	132	82	19462	17.9804	1.09246e-05	3.12132e-07	2.68866e-07
GOTERM_BP_DIRECT	GO:0048661~positive regulation of smooth muscle cell proliferation	9	6.81818	5.64616e-09	IL6, TGFB1, STAT1, MYC, MMP2, HMOX1, AKT1, PTGS2, TNF	132	59	19462	22.4908	1.48267e-05	4.11856e-07	3.54767e-07
GOTERM_BP_DIRECT	GO:0051091~positive regulation of sequence-specific DNA binding transcription factor activity	11	8.33333	7.10813e-09	IL10, PPP3CA, APP, IL6, IL1B, HSF1, AKT1, PPARG, ESR1, TNF, ESR2	132	118	19462	13.7444	1.86658e-05	5.04485e-07	4.34557e-07
GOTERM_BP_DIRECT	GO:0007584~response to nutrient	9	6.81818	8.46487e-09	NQO1, POR, VCAM1, STAT1, HSF1, CYP1B1, PPARG, MTOR, SLC6A4	132	62	19462	21.4025	2.22285e-05	5.84967e-07	5.03882e-07
GOTERM_BP_DIRECT	GO:0035094~response to nicotine	8	6.06061	9.8985e-09	VCAM1, CASP3, MMP2, BCL2, HMOX1, MAPK1, DRD2, SLC6A3	132	41	19462	28.7687	2.59931e-05	6.63015e-07	5.71112e-07
GOTERM_BP_DIRECT	GO:0045821~positive regulation of glycolytic process	7	5.30303	1.00992e-08	APP, IFNG, MYC, INSR, HTR2A, HIF1A, MTOR	132	24	19462	43.0032	2.65202e-05	6.63015e-07	5.71112e-07
GOTERM_BP_DIRECT	GO:0006979~response to oxidative stress	11	8.33333	1.24334e-08	NQO1, APP, MAPK8, CAT, HMOX1, AKT1, PTGS2, MPO, TP53, NFE2L2, PTGS1	132	125	19462	12.9747	3.26496e-05	7.96344e-07	6.8596e-07
GOTERM_BP_DIRECT	GO:0001525~angiogenesis	14	10.6061	1.82086e-08	CXCL8, NOS3, EGF, CAV1, MMP2, PRKCA, PTGS2, MAPK14, HIF1A, VEGFA, CASP8, CYP1B1, CCL2, HMOX1	132	255	19462	8.09471	4.78146e-05	1.13847e-06	9.80662e-07
GOTERM_BP_DIRECT	GO:0042542~response to hydrogen peroxide	8	6.06061	1.95388e-08	COL1A1, STAT1, CASP3, MMP2, CAT, BCL2, HMOX1, SOD1	132	45	19462	26.2114	5.13074e-05	1.19089e-06	1.02581e-06
GOTERM_BP_DIRECT	GO:0000082~G1/S transition of mitotic cell cycle	9	6.81818	2.0125e-08	CCNA2, PPP3CA, CDKN1A, CCND1, MYC, CDK2, BCL2, CDK1, E2F1	132	69	19462	19.2312	5.28469e-05	1.19089e-06	1.02581e-06
GOTERM_BP_DIRECT	GO:0042060~wound healing	10	7.57576	2.04074e-08	COL1A1, PPP3CA, CDKN1A, TGFB1, CASP3, ERBB2, OPRM1, RAF1, PPARA, DRD5	132	98	19462	15.0448	5.35884e-05	1.19089e-06	1.02581e-06
GOTERM_BP_DIRECT	GO:1902894~negative regulation of pri-miRNA transcription from RNA polymerase II promoter	7	5.30303	2.18463e-08	APP, TGFB1, PPARG, PPARA, HIF1A, ESR1, RELA	132	27	19462	38.225	5.73667e-05	1.24714e-06	1.07427e-06
GOTERM_BP_DIRECT	GO:1904646~cellular response to beta-amyloid	8	6.06061	2.29174e-08	GSK3B, APP, GJA1, VCAM1, PARP1, ADRB2, TNF, ICAM1	132	46	19462	25.6416	6.01793e-05	1.28045e-06	1.10296e-06
GOTERM_BP_DIRECT	GO:0010332~response to gamma radiation	7	5.30303	2.76515e-08	IL1A, CXCL10, PARP1, MYC, BCL2, BAX, TP53	132	28	19462	36.8598	7.26102e-05	1.51277e-06	1.30308e-06
GOTERM_BP_DIRECT	GO:0043536~positive regulation of blood vessel endothelial cell migration	8	6.06061	3.61688e-08	TGFB1, NOS3, HSPB1, AKT1, PRKCA, HIF1A, NFE2L2, VEGFA	132	49	19462	24.0717	9.49748e-05	1.93835e-06	1.66967e-06
GOTERM_BP_DIRECT	GO:0007165~signal transduction	29	21.9697	3.80067e-08	CHRM3, GSK3B, CHRM1, CXCL8, NR1I3, NR1I2, NR3C1, HIF1A, EGFR, NR3C2, GJA1, MAPK8, PLAU, ERBB2, SPP1, CCL2, AKT1, MAPK1, IL10, STAT1, MAPK14, ESR1, ESR2, CXCL10, AR, IL1B, CDK2, PPARG, RAF1	132	1310	19462	3.26393	9.98007e-05	1.99611e-06	1.71942e-06
GOTERM_BP_DIRECT	GO:0014823~response to activity	8	6.06061	4.18227e-08	IL10, IL6, MMP2, HSF1, CAT, CDK1, FOS, TNF	132	50	19462	23.5903	0.00010982	2.15346e-06	1.85496e-06
GOTERM_BP_DIRECT	GO:0018105~peptidyl-serine phosphorylation	12	9.09091	4.74148e-08	GSK3B, MAPK8, CHUK, CDK2, BCL2, CDK1, MAPK1, AKT1, PRKCA, TOP1, MAPK14, MTOR	132	184	19462	9.61561	0.000124504	2.39445e-06	2.06254e-06
GOTERM_BP_DIRECT	GO:0070374~positive regulation of ERK1 and ERK2 cascade	13	9.84848	5.12533e-08	APP, TGFB1, HTR2C, PRKCA, HTR2A, OPRM1, TNF, EGFR, ICAM1, VEGFA, IL1A, CCL2, DRD2	132	230	19462	8.33353	0.000134582	2.51468e-06	2.16611e-06
GOTERM_BP_DIRECT	GO:0098664~G-protein coupled serotonin receptor signaling pathway	6	4.54545	5.26685e-08	CHRM2, CHRM3, HRH1, CHRM1, HTR2C, HTR2A	132	16	19462	55.2898	0.000138298	2.51468e-06	2.16611e-06
GOTERM_BP_DIRECT	GO:0051146~striated muscle cell differentiation	6	4.54545	5.26685e-08	RB1, CHUK, CASP3, IGF2, AKT1, MAPK14	132	16	19462	55.2898	0.000138298	2.51468e-06	2.16611e-06
GOTERM_BP_DIRECT	GO:0046677~response to antibiotic	7	5.30303	6.5061e-08	CASP9, HSP90AA1, CASP8, CASP3, CYP1A1, TP53, SOD1	132	32	19462	32.2524	0.000170835	3.05089e-06	2.628e-06
GOTERM_BP_DIRECT	GO:0000122~negative regulation of transcription from RNA polymerase II promoter	25	18.9394	6.64261e-08	RB1, APP, NR1I3, NR1I2, NR3C1, TNF, RELA, CCND1, MYC, HSF1, E2F1, TGFB1, PARP1, STAT1, CAV1, IGF2, ESR1, ESR2, VEGFA, AR, IFNG, CDK2, PPARG, PPARA, TP53	132	1015	19462	3.63151	0.00017442	3.06026e-06	2.63607e-06
GOTERM_BP_DIRECT	GO:0031334~positive regulation of protein complex assembly	8	6.06061	8.26297e-08	GSK3B, TGFB1, IFNG, MMP1, MMP3, BAX, TNF, VEGFA	132	55	19462	21.4457	0.000216962	3.74113e-06	3.22256e-06
GOTERM_BP_DIRECT	GO:0008285~negative regulation of cell proliferation	17	12.8788	8.90031e-08	IL10, APP, CDKN1A, TGFB1, CXCL8, NOS3, IGFBP3, OPRM1, PTGS2, IL1A, AR, IL6, IL1B, CYP1B1, RAF1, DRD2, TP53	132	462	19462	5.42526	0.000233695	3.96139e-06	3.41229e-06
GOTERM_BP_DIRECT	GO:0006805~xenobiotic metabolic process	10	7.57576	1.03551e-07	NQO1, POR, ABCC2, GSTP1, CYP1A2, NR1I2, CYP1A1, CYP1B1, AHR, CYP3A4	132	118	19462	12.4949	0.000271888	4.53208e-06	3.90387e-06
GOTERM_BP_DIRECT	GO:0000165~MAPK cascade	11	8.33333	1.09422e-07	AR, TGFB1, MYC, IL1B, CAV1, IGFBP3, HSF1, CCL2, RAF1, TNF, EGFR	132	157	19462	10.3301	0.000287301	4.71053e-06	4.05758e-06
GOTERM_BP_DIRECT	GO:0097192~extrinsic apoptotic signaling pathway in absence of ligand	7	5.30303	1.14625e-07	IL1A, GSK3B, IL1B, BCL2, BAX, IL2, BCL2L1	132	35	19462	29.4879	0.000300961	4.85494e-06	4.18198e-06
GOTERM_BP_DIRECT	GO:0097421~liver regeneration	7	5.30303	1.36795e-07	IL10, IL6, TGFB1, CCND1, MYC, HMOX1, TNF	132	36	19462	28.6688	0.000359158	5.70195e-06	4.91158e-06
GOTERM_BP_DIRECT	GO:0042220~response to cocaine	7	5.30303	1.62374e-07	HSP90AA1, HSPA5, HTR1B, OPRM1, DRD2, SLC6A3, DRD5	132	37	19462	27.8939	0.000426303	6.5599e-06	5.65061e-06
GOTERM_BP_DIRECT	GO:1901216~positive regulation of neuron death	7	5.30303	1.62374e-07	GSK3B, APP, CASP8, IFNG, PARP1, FOS, ELK1	132	37	19462	27.8939	0.000426303	6.5599e-06	5.65061e-06
GOTERM_BP_DIRECT	GO:0045766~positive regulation of angiogenesis	11	8.33333	1.84528e-07	IL1A, CXCL8, NOS3, IL1B, HSPB1, CYP1B1, HMOX1, PRKCA, HIF1A, NFE2L2, VEGFA	132	166	19462	9.77008	0.000484453	7.34197e-06	6.32427e-06
GOTERM_BP_DIRECT	GO:0001649~osteoblast differentiation	10	7.57576	2.08713e-07	COL1A1, GJA1, NR1I3, IGFBP3, CAT, SPP1, IGF2, AKT1, MAPK14, RUNX2	132	128	19462	11.5187	0.000547931	8.18031e-06	7.04641e-06
GOTERM_BP_DIRECT	GO:0010888~negative regulation of lipid storage	5	3.78788	2.40661e-07	NFKBIA, CRP, IL6, PPARG, TNF	132	9	19462	81.9108	0.000631775	9.29374e-06	8.0055e-06
GOTERM_BP_DIRECT	GO:0098586~cellular response to virus	9	6.81818	2.52756e-07	CXCL10, IL6, HSP90AA1, TGFB1, IFNG, CHUK, BAX, MAPK14, HIF1A	132	95	19462	13.9679	0.000663518	9.61939e-06	8.28601e-06
GOTERM_BP_DIRECT	GO:0071392~cellular response to estradiol stimulus	7	5.30303	2.63696e-07	IL10, CCNA2, MMP2, HSF1, ESR1, ESR2, EGFR	132	40	19462	25.8019	0.000692226	9.89236e-06	8.52115e-06
GOTERM_BP_DIRECT	GO:0051591~response to cAMP	7	5.30303	3.07204e-07	COL1A1, THBD, STAT1, PLAT, FOS, RELA, SLC6A3	132	41	19462	25.1726	0.000806393	1.13622e-05	9.78726e-06
GOTERM_BP_DIRECT	GO:0006468~protein phosphorylation	16	12.1212	3.26998e-07	GSK3B, APP, TGFB1, CHUK, INSR, IGFBP3, PRKCA, MTOR, MAPK8, ERBB2, CDK2, CDK1, CCL2, AKT1, MAPK1, RAF1	132	445	19462	5.30119	0.000858328	1.19263e-05	1.02732e-05
GOTERM_BP_DIRECT	GO:0001541~ovarian follicle development	7	5.30303	3.56436e-07	MYC, MMP2, BCL2, BAX, BCL2L1, SOD1, VEGFA	132	42	19462	24.5732	0.000935563	1.28219e-05	1.10446e-05
GOTERM_BP_DIRECT	GO:0006809~nitric oxide biosynthetic process	6	4.54545	3.90675e-07	NQO1, NOS2, NOS3, CAV1, CYP1B1, AKT1	132	23	19462	38.4625	0.00102539	1.38637e-05	1.1942e-05
GOTERM_BP_DIRECT	GO:0009409~response to cold	7	5.30303	4.11961e-07	CXCL10, HSP90AA1, CASP8, ADRB1, PPARG, FOS, ADRB2	132	43	19462	24.0018	0.00108123	1.44241e-05	1.24248e-05
GOTERM_BP_DIRECT	GO:0018107~peptidyl-threonine phosphorylation	8	6.06061	5.45566e-07	GSK3B, MAPK8, BCL2, CDK1, MAPK1, AKT1, PRKCA, MTOR	132	72	19462	16.3822	0.00143163	1.8692e-05	1.6101e-05
GOTERM_BP_DIRECT	GO:0032755~positive regulation of interleukin-6 production	9	6.81818	5.4809e-07	IL1A, APP, IL6, TGFB1, IFNG, NOS2, IL1B, TNF, RELA	132	105	19462	12.6377	0.00143825	1.8692e-05	1.6101e-05
GOTERM_BP_DIRECT	GO:0032869~cellular response to insulin stimulus	9	6.81818	5.8951e-07	RB1, PARP1, STAT1, MYC, INSR, AKT1, PPARG, SLC2A4, MTOR	132	106	19462	12.5184	0.00154686	1.98468e-05	1.70958e-05
GOTERM_BP_DIRECT	GO:1903799~negative regulation of production of miRNAs involved in gene silencing by miRNA	5	3.78788	6.23743e-07	PPP3CA, TGFB1, ESR1, TNF, TP53	132	11	19462	67.0179	0.00163661	2.07335e-05	1.78596e-05
GOTERM_BP_DIRECT	GO:0050673~epithelial cell proliferation	7	5.30303	7.09773e-07	RB1, AR, EGF, DRD2, EGFR, RUNX2, BCL2L1	132	47	19462	21.9591	0.00186213	2.32983e-05	2.00688e-05
GOTERM_BP_DIRECT	GO:0032091~negative regulation of protein binding	8	6.06061	7.22889e-07	GSK3B, CDKN1A, MAPK8, SLPI, CAV1, BAX, AKT1, PPARA	132	75	19462	15.7269	0.00189651	2.34359e-05	2.01873e-05
GOTERM_BP_DIRECT	GO:0032868~response to insulin	8	6.06061	8.66137e-07	IL10, COL1A1, CAT, FOS, MAPK14, PPARA, RELA, MTOR	132	77	19462	15.3184	0.00227189	2.77375e-05	2.38927e-05
GOTERM_BP_DIRECT	GO:1902042~negative regulation of extrinsic apoptotic signaling pathway via death domain receptors	6	4.54545	1.11067e-06	GSK3B, NOS3, HMOX1, RAF1, BCL2L1, ICAM1	132	28	19462	31.5942	0.00291237	3.514e-05	3.02691e-05
GOTERM_BP_DIRECT	GO:0043491~protein kinase B signaling	8	6.06061	1.22477e-06	TGFB1, IL1B, ERBB2, CCL2, AKT1, HTR2A, DRD2, TNF	132	81	19462	14.5619	0.00321109	3.82887e-05	3.29814e-05
GOTERM_BP_DIRECT	GO:0034605~cellular response to heat	7	5.30303	1.3092e-06	IL1A, CXCL10, CDKN1A, HSP90AA1, HSF1, HMOX1, PTGS2	132	52	19462	19.8476	0.00343206	3.99763e-05	3.4435e-05
GOTERM_BP_DIRECT	GO:0008630~intrinsic apoptotic signaling pathway in response to DNA damage	7	5.30303	1.3092e-06	CASP9, BCL2, E2F1, BAX, HMOX1, TNF, BCL2L1	132	52	19462	19.8476	0.00343206	3.99763e-05	3.4435e-05
GOTERM_BP_DIRECT	GO:0030518~intracellular steroid hormone receptor signaling pathway	5	3.78788	1.33738e-06	AR, NR3C1, ESR1, ESR2, NR3C2	132	13	19462	56.7075	0.00350582	4.03675e-05	3.4772e-05
GOTERM_BP_DIRECT	GO:0045840~positive regulation of mitotic nuclear division	6	4.54545	1.59318e-06	IL1A, EGF, IL1B, INSR, IGF2, TNF	132	30	19462	29.4879	0.00417497	4.70079e-05	4.04919e-05
GOTERM_BP_DIRECT	GO:0071480~cellular response to gamma radiation	6	4.54545	1.59318e-06	CDKN1A, HSPA5, HSF1, ELK1, TP53, BCL2L1	132	30	19462	29.4879	0.00417497	4.70079e-05	4.04919e-05
GOTERM_BP_DIRECT	GO:0051092~positive regulation of NF-kappaB transcription factor activity	10	7.57576	1.68936e-06	APP, AR, TGFB1, CD40LG, CHUK, IL1B, CAV1, CAT, TNF, RELA	132	164	19462	8.99021	0.00442645	4.92919e-05	4.24594e-05
GOTERM_BP_DIRECT	GO:0048146~positive regulation of fibroblast proliferation	7	5.30303	2.0425e-06	CCNA2, CDKN1A, TGFB1, MYC, E2F1, ESR1, EGFR	132	56	19462	18.4299	0.00534925	5.89407e-05	5.07707e-05
GOTERM_BP_DIRECT	GO:0031622~positive regulation of fever generation	4	3.0303	2.9513e-06	IL1B, PTGER3, PTGS2, TNF	132	5	19462	117.952	0.00772018	8.42404e-05	7.25636e-05
GOTERM_BP_DIRECT	GO:2000379~positive regulation of reactive oxygen species metabolic process	6	4.54545	3.04443e-06	CDKN1A, CYP1B1, MAPK14, TP53, XDH, NFE2L2	132	34	19462	26.0187	0.00796281	8.50497e-05	7.32606e-05
GOTERM_BP_DIRECT	GO:0035924~cellular response to vascular endothelial growth factor stimulus	6	4.54545	3.04443e-06	VCAM1, HSPB1, AKT1, MAPK14, RELA, VEGFA	132	34	19462	26.0187	0.00796281	8.50497e-05	7.32606e-05
GOTERM_BP_DIRECT	GO:0007200~phospholipase C-activating G-protein coupled receptor signaling pathway	8	6.06061	3.60012e-06	HRH1, PTGER3, HTR2C, DRD1, HTR2A, OPRM1, DRD2, ESR1	132	95	19462	12.4159	0.00940937	9.95148e-05	8.57207e-05
GOTERM_BP_DIRECT	GO:0050731~positive regulation of peptidyl-tyrosine phosphorylation	8	6.06061	3.86171e-06	IL6, TGFB1, EGF, IGF2, HTR2A, TP53, MTOR, VEGFA	132	96	19462	12.2866	0.0100896	0.000105634	9.09914e-05
GOTERM_BP_DIRECT	GO:0043627~response to estrogen	7	5.30303	4.11282e-06	HSP90AA1, CCND1, CAV1, MMP2, HMOX1, PPARG, ESR1	132	63	19462	16.3822	0.0107422	0.000111343	9.59094e-05
GOTERM_BP_DIRECT	GO:0055093~response to hyperoxia	5	3.78788	4.35963e-06	COL1A1, CDKN1A, MMP2, CAT, CYP1A1	132	17	19462	43.3645	0.0113831	0.00011564	9.9611e-05
GOTERM_BP_DIRECT	GO:0010039~response to iron ion	5	3.78788	4.35963e-06	CCND1, BCL2, DRD2, HIF1A, SLC6A3	132	17	19462	43.3645	0.0113831	0.00011564	9.9611e-05
GOTERM_BP_DIRECT	GO:0051897~positive regulation of protein kinase B signaling	10	7.57576	4.55379e-06	APP, HSP90AA1, TGFB1, EGF, INSR, IGF2, TNF, EGFR, MTOR, VEGFA	132	185	19462	7.9697	0.0118871	0.000119583	0.000103007
GOTERM_BP_DIRECT	GO:0097193~intrinsic apoptotic signaling pathway	6	4.54545	4.69266e-06	CASP9, CDKN1A, CASP3, BAX, CYCS, TP53	132	37	19462	23.9091	0.0122473	0.000120813	0.000104067
GOTERM_BP_DIRECT	GO:2001240~negative regulation of extrinsic apoptotic signaling pathway in absence of ligand	6	4.54545	4.69266e-06	IL1A, IL1B, BCL2, AKT1, TNF, BCL2L1	132	37	19462	23.9091	0.0122473	0.000120813	0.000104067
GOTERM_BP_DIRECT	GO:0002931~response to ischemia	7	5.30303	5.40982e-06	CASP9, NQO1, CAV1, BCL2, TP53, RELA, NFE2L2	132	66	19462	15.6375	0.0141058	0.000137924	0.000118806
GOTERM_BP_DIRECT	GO:0060749~mammary gland alveolus development	5	3.78788	5.57604e-06	AR, CCND1, EGF, ESR1, VEGFA	132	18	19462	40.9554	0.014536	0.000138139	0.000118991
GOTERM_BP_DIRECT	GO:0035234~ectopic germ cell programmed cell death	5	3.78788	5.57604e-06	IL1A, IL1B, BAX, BCL2L1, SOD1	132	18	19462	40.9554	0.014536	0.000138139	0.000118991
GOTERM_BP_DIRECT	GO:0071880~adenylate cyclase-activating adrenergic receptor signaling pathway	5	3.78788	5.57604e-06	ADRB1, DRD1, ADRB2, DRD2, DRD5	132	18	19462	40.9554	0.014536	0.000138139	0.000118991
GOTERM_BP_DIRECT	GO:1902512~positive regulation of apoptotic DNA fragmentation	4	3.0303	5.8735e-06	IL6, CASP3, HSF1, BAX	132	6	19462	98.2929	0.0153055	0.000142367	0.000122633
GOTERM_BP_DIRECT	GO:0061419~positive regulation of transcription from RNA polymerase II promoter in response to hypoxia	4	3.0303	5.8735e-06	HIF1A, TP53, NFE2L2, VEGFA	132	6	19462	98.2929	0.0153055	0.000142367	0.000122633
GOTERM_BP_DIRECT	GO:0032731~positive regulation of interleukin-1 beta production	7	5.30303	5.90936e-06	APP, IL6, CASP8, IFNG, HSPB1, TNF, RELA	132	67	19462	15.4041	0.0153982	0.000142367	0.000122633
GOTERM_BP_DIRECT	GO:0042981~regulation of apoptotic process	11	8.33333	6.5623e-06	CASP9, CXCL10, HSP90AA1, CASP8, STAT1, BAX, AKT1, RAF1, ESR1, TP53, BCL2L1	132	246	19462	6.59282	0.017085	0.00015666	0.000134945
GOTERM_BP_DIRECT	GO:0070301~cellular response to hydrogen peroxide	7	5.30303	7.02088e-06	NQO1, IL6, HSF1, CDK1, CYP1B1, RELA, NFE2L2	132	69	19462	14.9576	0.018268	0.000164739	0.000141904
GOTERM_BP_DIRECT	GO:1904019~epithelial cell apoptotic process	5	3.78788	7.0262e-06	CASP9, CASP3, BCL2, BAX, HMOX1	132	19	19462	38.7998	0.0182817	0.000164739	0.000141904
GOTERM_BP_DIRECT	GO:0035994~response to muscle stretch	5	3.78788	8.73701e-06	NFKBIA, FOS, RAF1, MAPK14, RELA	132	20	19462	36.8598	0.0226823	0.000197788	0.000170372
GOTERM_BP_DIRECT	GO:0010165~response to X-ray	5	3.78788	8.73701e-06	THBD, CDKN1A, CCND1, CASP3, TP53	132	20	19462	36.8598	0.0226823	0.000197788	0.000170372
GOTERM_BP_DIRECT	GO:0032930~positive regulation of superoxide anion generation	5	3.78788	8.73701e-06	CRP, APP, TGFB1, GSTP1, SOD1	132	20	19462	36.8598	0.0226823	0.000197788	0.000170372
GOTERM_BP_DIRECT	GO:2000573~positive regulation of DNA biosynthetic process	5	3.78788	8.73701e-06	CCNA2, MYC, CYP1B1, TNF, VEGFA	132	20	19462	36.8598	0.0226823	0.000197788	0.000170372
GOTERM_BP_DIRECT	GO:0009615~response to virus	8	6.06061	9.53699e-06	CHRM2, IFNG, CHUK, ODC1, CYP1A1, HSPB1, TNF, BCL2L1	132	110	19462	10.7229	0.0247332	0.000214052	0.000184382
GOTERM_BP_DIRECT	GO:0007268~chemical synaptic transmission	11	8.33333	9.62663e-06	CHRM2, CHRM3, HRH1, CHRM1, HTR1A, HTR1B, MAPK1, HTR2C, HTR2A, SLC6A2, DRD5	132	257	19462	6.31064	0.0249628	0.000214233	0.000184538
GOTERM_BP_DIRECT	GO:0042307~positive regulation of protein import into nucleus	6	4.54545	1.00331e-05	HSP90AA1, TGFB1, IFNG, CDK1, MAPK14, PTGS2	132	43	19462	20.5729	0.026003	0.000219558	0.000189124
GOTERM_BP_DIRECT	GO:0007595~lactation	6	4.54545	1.00331e-05	CCND1, CAV1, HIF1A, XDH, SLC6A3, VEGFA	132	43	19462	20.5729	0.026003	0.000219558	0.000189124
GOTERM_BP_DIRECT	GO:0010573~vascular endothelial growth factor production	4	3.0303	1.0228e-05	IL6, IL1B, HIF1A, TNF	132	7	19462	84.2511	0.0265013	0.000221972	0.000191204
GOTERM_BP_DIRECT	GO:0007566~embryo implantation	6	4.54545	1.25979e-05	IL1B, MMP2, SPP1, PTGS2, MMP9, SOD1	132	45	19462	19.6586	0.032541	0.000268959	0.000231678
GOTERM_BP_DIRECT	GO:0032722~positive regulation of chemokine production	6	4.54545	1.25979e-05	APP, IL6, IFNG, HMOX1, HIF1A, TNF	132	45	19462	19.6586	0.032541	0.000268959	0.000231678
GOTERM_BP_DIRECT	GO:0060252~positive regulation of glial cell proliferation	5	3.78788	1.30542e-05	IL6, MYC, IL1B, E2F1, TNF	132	22	19462	33.509	0.0336996	0.000276454	0.000238134
GOTERM_BP_DIRECT	GO:0050796~regulation of insulin secretion	6	4.54545	1.40583e-05	IL6, IFNG, NOS2, ALOX5, IL1B, TNF	132	46	19462	19.2312	0.0362442	0.000295336	0.000254399
GOTERM_BP_DIRECT	GO:0043524~negative regulation of neuron apoptotic process	9	6.81818	1.47333e-05	IL10, CCND1, BCL2, BAX, HMOX1, CCL2, HIF1A, BCL2L1, SOD1	132	163	19462	8.14083	0.0379511	0.000307061	0.000264498
GOTERM_BP_DIRECT	GO:0007197~adenylate cyclase-inhibiting G-protein coupled acetylcholine receptor signaling pathway	4	3.0303	1.62841e-05	CHRM2, CHRM3, CHRM1, OPRM1	132	8	19462	73.7197	0.041861	0.000336709	0.000290037
GOTERM_BP_DIRECT	GO:0048511~rhythmic process	7	5.30303	1.65674e-05	GSK3B, MAPK8, CDK1, PPARG, AHR, TP53, MTOR	132	80	19462	12.9009	0.0425735	0.00033989	0.000292777
GOTERM_BP_DIRECT	GO:0071364~cellular response to epidermal growth factor stimulus	6	4.54545	1.7373e-05	COL1A1, MYC, ERBB2, AKT1, FOS, EGFR	132	48	19462	18.4299	0.044597	0.000353656	0.000304634
GOTERM_BP_DIRECT	GO:0051247~positive regulation of protein metabolic process	5	3.78788	1.87661e-05	NFKBIA, APP, MAPK8, TGFB1, AKT1	132	24	19462	30.7165	0.0480856	0.000379074	0.000326529
GOTERM_BP_DIRECT	GO:0007507~heart development	10	7.57576	1.90246e-05	IL1A, CDKN1A, GJA1, TGFB1, CASP8, CASP3, MMP2, ERBB2, PPARG, PPARA	132	221	19462	6.67147	0.0487316	0.000381363	0.000328501
GOTERM_BP_DIRECT	GO:0051781~positive regulation of cell division	6	4.54545	1.92434e-05	IL1A, TGFB1, IL1B, CAT, IGF2, VEGFA	132	49	19462	18.0538	0.049278	0.000382826	0.000329761
GOTERM_BP_DIRECT	GO:0009408~response to heat	6	4.54545	2.12667e-05	HSP90AA1, NOS3, HSPB1, AKT1, MTOR, SOD1	132	50	19462	17.6927	0.0543162	0.000419898	0.000361694
GOTERM_BP_DIRECT	GO:0030308~negative regulation of cell growth	8	6.06061	2.31508e-05	RB1, CDKN1A, GJA1, TGFB1, BCL2, PPARG, TP53, ESR2	132	126	19462	9.36123	0.0589837	0.000453687	0.0003908
GOTERM_BP_DIRECT	GO:0042127~regulation of cell proliferation	9	6.81818	2.56401e-05	NFKBIA, CXCL10, TGFB1, NOS2, PLAU, STAT1, ERBB2, EGFR, PTGS1	132	176	19462	7.53951	0.065115	0.000494672	0.000426103
GOTERM_BP_DIRECT	GO:0097191~extrinsic apoptotic signaling pathway	6	4.54545	2.58073e-05	GSK3B, TGFB1, CASP8, IFNG, BAX, TNF	132	52	19462	17.0122	0.0655255	0.000494672	0.000426103
GOTERM_BP_DIRECT	GO:0043280~positive regulation of cysteine-type endopeptidase activity involved in apoptotic process	6	4.54545	2.58073e-05	APP, MYC, HSF1, CYCS, TNF, CTSD	132	52	19462	17.0122	0.0655255	0.000494672	0.000426103
GOTERM_BP_DIRECT	GO:0001503~ossification	7	5.30303	2.85944e-05	COL1A1, BCL2, SPP1, IGF2, MMP9, EGFR, RUNX2	132	88	19462	11.7281	0.0723399	0.000544122	0.000468699
GOTERM_BP_DIRECT	GO:0007613~memory	7	5.30303	3.2493e-05	APP, HRH1, INSR, DRD1, HTR2A, PTGS2, SLC6A4	132	90	19462	11.4675	0.0817889	0.00061386	0.000528771
GOTERM_BP_DIRECT	GO:1904707~positive regulation of vascular smooth muscle cell proliferation	6	4.54545	3.39905e-05	IL10, GJA1, MMP2, HTR1B, TNF, MMP9	132	55	19462	16.0843	0.0853927	0.000637564	0.000549189
GOTERM_BP_DIRECT	GO:0043200~response to amino acid	5	3.78788	3.54134e-05	CHUK, CASP3, BCL2, RELA, MTOR	132	28	19462	26.3285	0.088804	0.000659543	0.000568121
GOTERM_BP_DIRECT	GO:2000300~regulation of synaptic vesicle exocytosis	6	4.54545	3.71226e-05	CHRM2, GSK3B, HTR1B, DRD1, HTR2A, DRD2	132	56	19462	15.7971	0.0928848	0.000681706	0.000587212
GOTERM_BP_DIRECT	GO:0043154~negative regulation of cysteine-type endopeptidase activity involved in apoptotic process	6	4.54545	3.71226e-05	POR, AKT1, RAF1, PTGS2, TNF, VEGFA	132	56	19462	15.7971	0.0928848	0.000681706	0.000587212
GOTERM_BP_DIRECT	GO:0050665~hydrogen peroxide biosynthetic process	4	3.0303	4.72745e-05	MAOB, CYP1A2, CYP1A1, SOD1	132	11	19462	53.6143	0.116749	0.00084451	0.000727449
GOTERM_BP_DIRECT	GO:0009651~response to salt stress	4	3.0303	4.72745e-05	HSP90AA1, BAX, TNF, TP53	132	11	19462	53.6143	0.116749	0.00084451	0.000727449
GOTERM_BP_DIRECT	GO:0071492~cellular response to UV-A	4	3.0303	4.72745e-05	MMP1, MMP2, MMP3, MMP9	132	11	19462	53.6143	0.116749	0.00084451	0.000727449
GOTERM_BP_DIRECT	GO:0071394~cellular response to testosterone stimulus	4	3.0303	4.72745e-05	AR, MYC, SPP1, ELK1	132	11	19462	53.6143	0.116749	0.00084451	0.000727449
GOTERM_BP_DIRECT	GO:0009612~response to mechanical stimulus	6	4.54545	4.78755e-05	COL1A1, MAPK8, STAT1, MMP2, PPARG, MPO	132	59	19462	14.9938	0.118142	0.000849466	0.000731718
GOTERM_BP_DIRECT	GO:0051384~response to glucocorticoid	6	4.54545	5.19477e-05	IL10, IL6, CASP3, BCL2, PTGS2, TNF	132	60	19462	14.7439	0.127522	0.000915535	0.000788629
GOTERM_BP_DIRECT	GO:0045776~negative regulation of blood pressure	5	3.78788	5.35774e-05	NOS2, NOS3, DRD2, PPARA, DRD5	132	31	19462	23.7805	0.131248	0.000931749	0.000802596
GOTERM_BP_DIRECT	GO:0048009~insulin-like growth factor receptor signaling pathway	5	3.78788	5.35774e-05	AR, IGF2, MAPK1, AKT1, RAF1	132	31	19462	23.7805	0.131248	0.000931749	0.000802596
GOTERM_BP_DIRECT	GO:0034644~cellular response to UV	6	4.54545	5.62825e-05	CASP9, PARP1, MYC, BAX, PTGS2, TP53	132	61	19462	14.5022	0.137398	0.000972354	0.000837572
GOTERM_BP_DIRECT	GO:0030225~macrophage differentiation	5	3.78788	6.09131e-05	CASP8, IFNG, PARP1, MMP9, VEGFA	132	32	19462	23.0374	0.147824	0.00104548	0.000900558
GOTERM_BP_DIRECT	GO:1903800~positive regulation of production of miRNAs involved in gene silencing by miRNA	4	3.0303	6.27225e-05	IL6, TGFB1, TP53, EGFR	132	12	19462	49.1465	0.151864	0.00106954	0.000921287
GOTERM_BP_DIRECT	GO:0050728~negative regulation of inflammatory response	8	6.06061	6.76544e-05	IL10, RB1, ALOX5, PPARG, AHR, PPARA, IL2, SOD1	132	149	19462	7.91621	0.162778	0.0011462	0.000987317
GOTERM_BP_DIRECT	GO:0035556~intracellular signal transduction	13	9.84848	6.86519e-05	GSK3B, CXCL8, HSPB1, PRKCA, MAPK14, RELA, MAPK8, ERBB2, AKT1, HMOX1, MAPK1, RAF1, DRD2	132	462	19462	4.14873	0.164969	0.00115335	0.000993476
GOTERM_BP_DIRECT	GO:0048662~negative regulation of smooth muscle cell proliferation	5	3.78788	6.89548e-05	IFNG, NOS3, IGFBP3, HMOX1, PPARG	132	33	19462	22.3393	0.165633	0.00115335	0.000993476
GOTERM_BP_DIRECT	GO:0007249~I-kappaB kinase/NF-kappaB signaling	6	4.54545	7.09786e-05	NFKBIA, CHUK, IL1B, AKT1, TNF, RELA	132	64	19462	13.8224	0.170056	0.00116494	0.00100346
GOTERM_BP_DIRECT	GO:0071230~cellular response to amino acid stimulus	6	4.54545	7.09786e-05	COL1A1, MMP2, TNF, EGFR, MTOR, BCL2L1	132	64	19462	13.8224	0.170056	0.00116494	0.00100346
GOTERM_BP_DIRECT	GO:0006959~humoral immune response	6	4.54545	7.09786e-05	IL6, IFNG, ALOX5, BCL2, CCL2, TNF	132	64	19462	13.8224	0.170056	0.00116494	0.00100346
GOTERM_BP_DIRECT	GO:0043123~positive regulation of I-kappaB kinase/NF-kappaB signaling	9	6.81818	7.5565e-05	IL1A, GJA1, CASP8, CHUK, PARP1, IL1B, HMOX1, TNF, RELA	132	205	19462	6.47295	0.179992	0.00123251	0.00106167
GOTERM_BP_DIRECT	GO:0042752~regulation of circadian rhythm	6	4.54545	7.64814e-05	GSK3B, MAPK8, CDK1, PPARG, PPARA, MTOR	132	65	19462	13.6098	0.181963	0.00123975	0.00106791
GOTERM_BP_DIRECT	GO:0030522~intracellular receptor signaling pathway	5	3.78788	7.77429e-05	AR, NR1I3, NR1I2, AHR, PPARA	132	34	19462	21.6823	0.184669	0.00125247	0.00107886
GOTERM_BP_DIRECT	GO:0001975~response to amphetamine	5	3.78788	9.77231e-05	PPP3CA, DRD1, DRD2, SOD1, DRD5	132	36	19462	20.4777	0.226348	0.00156476	0.00134786
GOTERM_BP_DIRECT	GO:0010745~negative regulation of macrophage derived foam cell differentiation	4	3.0303	0.000102759	NFKBIA, CRP, PPARG, PPARA	132	14	19462	42.1255	0.236512	0.00162557	0.00140024
GOTERM_BP_DIRECT	GO:0019430~removal of superoxide radicals	4	3.0303	0.000102759	NQO1, NOS3, MPO, SOD1	132	14	19462	42.1255	0.236512	0.00162557	0.00140024
GOTERM_BP_DIRECT	GO:0019221~cytokine-mediated signaling pathway	8	6.06061	0.000105839	IL1A, IL6, STAT1, IL1B, CAV1, CCL2, AKT1, RELA	132	160	19462	7.37197	0.242664	0.00166428	0.00143358
GOTERM_BP_DIRECT	GO:0048147~negative regulation of fibroblast proliferation	5	3.78788	0.000109	MYC, GSTP1, CAV1, BAX, TP53	132	37	19462	19.9242	0.248924	0.00168522	0.00145163
GOTERM_BP_DIRECT	GO:0008286~insulin receptor signaling pathway	6	4.54545	0.000109097	GSK3B, INSR, IGF2, MAPK1, AKT1, RAF1	132	70	19462	12.6377	0.249115	0.00168522	0.00145163
GOTERM_BP_DIRECT	GO:0001819~positive regulation of cytokine production	6	4.54545	0.000109097	IL10, IL1A, IFNG, IL1B, TNF, SOD1	132	70	19462	12.6377	0.249115	0.00168522	0.00145163
GOTERM_BP_DIRECT	GO:0008584~male gonad development	7	5.30303	0.00011067	AR, GJA1, INSR, BCL2, CYP1B1, ESR1, BCL2L1	132	112	19462	9.21496	0.252212	0.00169953	0.00146395
GOTERM_BP_DIRECT	GO:1990090~cellular response to nerve growth factor stimulus	5	3.78788	0.000121191	APP, HSPA5, PARP1, E2F1, AKT1	132	38	19462	19.3999	0.272591	0.0018416	0.00158633
GOTERM_BP_DIRECT	GO:0006874~cellular calcium ion homeostasis	7	5.30303	0.000122025	TGFB1, CAV1, HTR2C, DRD1, HTR2A, DRD2, DRD5	132	114	19462	9.0533	0.274184	0.0018416	0.00158633
GOTERM_BP_DIRECT	GO:0050729~positive regulation of inflammatory response	7	5.30303	0.000122025	NFKBIA, APP, TGFB1, IFNG, IL1B, TNF, IL2	132	114	19462	9.0533	0.274184	0.0018416	0.00158633
GOTERM_BP_DIRECT	GO:0050679~positive regulation of epithelial cell proliferation	6	4.54545	0.000124773	TGFB1, MYC, ERBB2, EGFR, RUNX2, VEGFA	132	72	19462	12.2866	0.279402	0.00185115	0.00159455
GOTERM_BP_DIRECT	GO:1901224~positive regulation of NIK/NF-kappaB signaling	6	4.54545	0.000124773	APP, IL1B, TNF, RELA, EGFR, NR3C2	132	72	19462	12.2866	0.279402	0.00185115	0.00159455
GOTERM_BP_DIRECT	GO:0071300~cellular response to retinoic acid	6	4.54545	0.000124773	COL1A1, GSK3B, MYC, PPARG, TNF, SLC6A4	132	72	19462	12.2866	0.279402	0.00185115	0.00159455
GOTERM_BP_DIRECT	GO:0080135~regulation of cellular response to stress	4	3.0303	0.000127817	BCL2, BAX, OPRM1, BCL2L1	132	15	19462	39.3172	0.285139	0.00188565	0.00162428
GOTERM_BP_DIRECT	GO:0034349~glial cell apoptotic process	3	2.27273	0.000134295	RB1, CASP9, CASP3	132	3	19462	147.439	0.2972	0.00190691	0.00164258
GOTERM_BP_DIRECT	GO:0014854~response to inactivity	3	2.27273	0.000134295	IL10, CAT, DRD2	132	3	19462	147.439	0.2972	0.00190691	0.00164258
GOTERM_BP_DIRECT	GO:0060559~positive regulation of calcidiol 1-monooxygenase activity	3	2.27273	0.000134295	IFNG, IL1B, TNF	132	3	19462	147.439	0.2972	0.00190691	0.00164258
GOTERM_BP_DIRECT	GO:0070141~response to UV-A	3	2.27273	0.000134295	CCND1, AKT1, EGFR	132	3	19462	147.439	0.2972	0.00190691	0.00164258
GOTERM_BP_DIRECT	GO:0007190~activation of adenylate cyclase activity	5	3.78788	0.00013434	ADRB1, DRD1, ADRB2, RAF1, DRD5	132	39	19462	18.9025	0.297283	0.00190691	0.00164258
GOTERM_BP_DIRECT	GO:0001937~negative regulation of endothelial cell proliferation	5	3.78788	0.00013434	STAT1, ALOX5, CAV1, TNF, XDH	132	39	19462	18.9025	0.297283	0.00190691	0.00164258
GOTERM_BP_DIRECT	GO:0042327~positive regulation of phosphorylation	5	3.78788	0.00013434	APP, AR, EGF, EGFR, VEGFA	132	39	19462	18.9025	0.297283	0.00190691	0.00164258
GOTERM_BP_DIRECT	GO:0008625~extrinsic apoptotic signaling pathway via death domain receptors	5	3.78788	0.000148492	CASP8, BCL2, BAX, RAF1, TNF	132	40	19462	18.4299	0.322923	0.00209646	0.00180586
GOTERM_BP_DIRECT	GO:0030163~protein catabolic process	6	4.54545	0.000151456	NQO1, CASP3, MMP2, AKT1, RELA, MTOR	132	75	19462	11.7952	0.328172	0.00212686	0.00183205
GOTERM_BP_DIRECT	GO:0045651~positive regulation of macrophage differentiation	4	3.0303	0.000156539	RB1, CASP8, HSF1, PRKCA	132	16	19462	36.8598	0.337082	0.00218655	0.00188347
GOTERM_BP_DIRECT	GO:0001938~positive regulation of endothelial cell proliferation	6	4.54545	0.000182297	IL10, EGF, AKT1, PRKCA, HIF1A, VEGFA	132	78	19462	11.3415	0.380447	0.00251954	0.0021703
GOTERM_BP_DIRECT	GO:0071260~cellular response to mechanical stimulus	6	4.54545	0.000182297	COL1A1, MAPK8, TGFB1, CASP8, IL1B, PTGS2	132	78	19462	11.3415	0.380447	0.00251954	0.0021703
GOTERM_BP_DIRECT	GO:0042593~glucose homeostasis	7	5.30303	0.000185086	IL6, ALOX5, INSR, AKT1, PPARG, SLC2A4, HIF1A	132	123	19462	8.39086	0.384968	0.00254469	0.00219196
GOTERM_BP_DIRECT	GO:0048143~astrocyte activation	4	3.0303	0.000189149	APP, IFNG, IL1B, TNF	132	17	19462	34.6916	0.391497	0.00258091	0.00222316
GOTERM_BP_DIRECT	GO:0006974~cellular response to DNA damage stimulus	10	7.57576	0.000189686	CASP9, CDKN1A, CCND1, PARP1, MYC, CASP3, BCL2, MAPK1, TP53, MTOR	132	298	19462	4.94763	0.392354	0.00258091	0.00222316
GOTERM_BP_DIRECT	GO:0033209~tumor necrosis factor-mediated signaling pathway	6	4.54545	0.000193573	NFKBIA, CHUK, STAT1, TNF, TP53, RELA	132	79	19462	11.1979	0.398527	0.00262023	0.00225703
GOTERM_BP_DIRECT	GO:0051044~positive regulation of membrane protein ectodomain proteolysis	4	3.0303	0.000225864	APP, IFNG, IL1B, TNF	132	18	19462	32.7643	0.447436	0.00299555	0.00258032
GOTERM_BP_DIRECT	GO:0032270~positive regulation of cellular protein metabolic process	4	3.0303	0.000225864	NFKBIA, TGFB1, MAPK1, AKT1	132	18	19462	32.7643	0.447436	0.00299555	0.00258032
GOTERM_BP_DIRECT	GO:1904385~cellular response to angiotensin	4	3.0303	0.000225864	MYC, HSF1, RELA, NFE2L2	132	18	19462	32.7643	0.447436	0.00299555	0.00258032
GOTERM_BP_DIRECT	GO:0051412~response to corticosterone	4	3.0303	0.000225864	CDKN1A, MAOB, CCND1, FOS	132	18	19462	32.7643	0.447436	0.00299555	0.00258032
GOTERM_BP_DIRECT	GO:0006919~activation of cysteine-type endopeptidase activity involved in apoptotic process	6	4.54545	0.000230612	CASP9, CASP8, BAX, PPARG, TNF, XDH	132	82	19462	10.7882	0.454284	0.00304315	0.00262133
GOTERM_BP_DIRECT	GO:0008217~regulation of blood pressure	6	4.54545	0.000244083	NOS3, HMOX1, PPARG, PTGS2, SOD1, PTGS1	132	83	19462	10.6583	0.473255	0.00318886	0.00274684
GOTERM_BP_DIRECT	GO:0071347~cellular response to interleukin-1	6	4.54545	0.000244083	CXCL8, MYC, MMP2, CCL2, HIF1A, RELA	132	83	19462	10.6583	0.473255	0.00318886	0.00274684
GOTERM_BP_DIRECT	GO:0002028~regulation of sodium ion transport	4	3.0303	0.000266896	TGFB1, NOS3, ADRB2, DRD2	132	19	19462	31.0399	0.503892	0.00345256	0.00297398
GOTERM_BP_DIRECT	GO:0033280~response to vitamin D	4	3.0303	0.000266896	CXCL10, TGFB1, SPP1, PTGS2	132	19	19462	31.0399	0.503892	0.00345256	0.00297398
GOTERM_BP_DIRECT	GO:0001933~negative regulation of protein phosphorylation	6	4.54545	0.000272811	CDKN1A, TGFB1, IGFBP3, DRD2, XDH, IL2	132	85	19462	10.4075	0.511541	0.00351177	0.00302499
GOTERM_BP_DIRECT	GO:0009416~response to light stimulus	4	3.0303	0.000312453	MAPK8, FOS, DRD2, ELK1	132	20	19462	29.4879	0.559846	0.00398302	0.00343092
GOTERM_BP_DIRECT	GO:0042310~vasoconstriction	4	3.0303	0.000312453	CRP, CAV1, HTR1B, SLC6A4	132	20	19462	29.4879	0.559846	0.00398302	0.00343092
GOTERM_BP_DIRECT	GO:0034097~response to cytokine	5	3.78788	0.000328529	STAT1, BCL2, FOS, RELA, BCL2L1	132	49	19462	15.0448	0.578046	0.00416772	0.00359002
GOTERM_BP_DIRECT	GO:0008542~visual learning	5	3.78788	0.000355248	APP, HRH1, DRD1, DRD2, HIF1A	132	50	19462	14.7439	0.606646	0.004485	0.00386332
GOTERM_BP_DIRECT	GO:0042759~long-chain fatty acid biosynthetic process	4	3.0303	0.00036274	ALOX5, CYP1A2, CYP1A1, CYP3A4	132	21	19462	28.0837	0.614312	0.00455768	0.00392592
GOTERM_BP_DIRECT	GO:0010467~gene expression	7	5.30303	0.000387148	TGFB1, AKT1, NR3C1, ELK1, IL2, RUNX2, SOD1	132	141	19462	7.31969	0.638267	0.0048412	0.00417014
GOTERM_BP_DIRECT	GO:0007166~cell surface receptor signaling pathway	10	7.57576	0.000392792	CXCL10, CD40LG, IFNG, ERBB2, MAPK1, CCL2, ADRB2, MAPK14, TNF, EGFR	132	329	19462	4.48144	0.643591	0.00487982	0.00420341
GOTERM_BP_DIRECT	GO:0030307~positive regulation of cell growth	6	4.54545	0.000393953	ERBB2, BCL2, AKT1, EGFR, IL2, MTOR	132	92	19462	9.61561	0.644676	0.00487982	0.00420341
GOTERM_BP_DIRECT	GO:1902004~positive regulation of beta-amyloid formation	4	3.0303	0.000417953	IFNG, CASP3, TNF, RELA	132	22	19462	26.8072	0.666387	0.00510486	0.00439726
GOTERM_BP_DIRECT	GO:0070542~response to fatty acid	4	3.0303	0.000417953	PON1, CAT, PLAT, PTGS2	132	22	19462	26.8072	0.666387	0.00510486	0.00439726
GOTERM_BP_DIRECT	GO:0071391~cellular response to estrogen stimulus	4	3.0303	0.000417953	AR, MYC, ESR1, ESR2	132	22	19462	26.8072	0.666387	0.00510486	0.00439726
GOTERM_BP_DIRECT	GO:0002248~connective tissue replacement involved in inflammatory response wound healing	3	2.27273	0.000443705	IL1A, TGFB1, HIF1A	132	5	19462	88.4636	0.688211	0.0053943	0.00464658
GOTERM_BP_DIRECT	GO:0042178~xenobiotic catabolic process	4	3.0303	0.000478288	GSTM1, CYP1A2, NR1I2, CYP3A4	132	23	19462	25.6416	0.71529	0.00578795	0.00498566
GOTERM_BP_DIRECT	GO:0010718~positive regulation of epithelial to mesenchymal transition	5	3.78788	0.000512618	COL1A1, IL6, TGFB1, IL1B, MTOR	132	55	19462	13.4036	0.739846	0.00617493	0.005319
GOTERM_BP_DIRECT	GO:0006357~regulation of transcription from RNA polymerase II promoter	25	18.9394	0.000524556	RB1, APP, AHR, NR3C1, ELK1, HIF1A, TNF, RELA, NR3C2, MYC, HSF1, E2F1, MAPK1, STAT1, FOS, MAPK14, ESR1, RUNX2, ESR2, VEGFA, AR, CDK1, PPARG, TP53, NFE2L2	132	1736	19462	2.12326	0.747879	0.00628988	0.00541802
GOTERM_BP_DIRECT	GO:0001836~release of cytochrome c from mitochondria	4	3.0303	0.000543934	BCL2, BAX, TP53, BCL2L1	132	24	19462	24.5732	0.760394	0.00646322	0.00556732
GOTERM_BP_DIRECT	GO:2000378~negative regulation of reactive oxygen species metabolic process	4	3.0303	0.000543934	MMP3, BCL2, HIF1A, TP53	132	24	19462	24.5732	0.760394	0.00646322	0.00556732
GOTERM_BP_DIRECT	GO:0002062~chondrocyte differentiation	5	3.78788	0.000549195	RB1, TGFB1, MAPK14, HIF1A, RUNX2	132	56	19462	13.1642	0.763683	0.00649633	0.00559585
GOTERM_BP_DIRECT	GO:0090398~cellular senescence	5	3.78788	0.000587589	CDKN1A, MAPK8, CDK2, MAPK14, TP53	132	57	19462	12.9333	0.78636	0.00691932	0.0059602
GOTERM_BP_DIRECT	GO:0051000~positive regulation of nitric-oxide synthase activity	4	3.0303	0.000615076	AKT1, HIF1A, ESR1, TNF	132	25	19462	23.5903	0.801246	0.00717862	0.00618357
GOTERM_BP_DIRECT	GO:0007569~cell aging	4	3.0303	0.000615076	BCL2, CDK1, TP53, SOD1	132	25	19462	23.5903	0.801246	0.00717862	0.00618357
GOTERM_BP_DIRECT	GO:0033591~response to L-ascorbic acid	3	2.27273	0.000662621	IL1A, CAT, RUNX2	132	6	19462	73.7197	0.824588	0.00757937	0.00652876
GOTERM_BP_DIRECT	GO:0051583~dopamine uptake involved in synaptic transmission	3	2.27273	0.000662621	DRD2, SLC6A2, SLC6A3	132	6	19462	73.7197	0.824588	0.00757937	0.00652876
GOTERM_BP_DIRECT	GO:0032025~response to cobalt ion	3	2.27273	0.000662621	CASP9, CASP8, CASP3	132	6	19462	73.7197	0.824588	0.00757937	0.00652876
GOTERM_BP_DIRECT	GO:0071373~cellular response to luteinizing hormone stimulus	3	2.27273	0.000662621	CCNA2, CYP1B1, PLAT	132	6	19462	73.7197	0.824588	0.00757937	0.00652876
GOTERM_BP_DIRECT	GO:0045892~negative regulation of transcription, DNA-templated	13	9.84848	0.000663844	RB1, TGFB1, PARP1, NR1I2, AHR, NR3C1, TNF, RELA, RUNX2, IFNG, E2F1, PPARG, TP53	132	592	19462	3.23769	0.825151	0.00757937	0.00652876
GOTERM_BP_DIRECT	GO:1901215~negative regulation of neuron death	5	3.78788	0.00067003	GSK3B, APP, HSF1, AKT1, PPARA	132	59	19462	12.4949	0.827971	0.00761688	0.00656108
GOTERM_BP_DIRECT	GO:0009314~response to radiation	4	3.0303	0.000691896	MMP2, BCL2, OPRM1, TNF	132	26	19462	22.683	0.837576	0.00781579	0.00673242
GOTERM_BP_DIRECT	GO:0001701~in utero embryonic development	8	6.06061	0.000693481	AR, GJA1, NOS3, MYC, IGF2, TP53, BCL2L1, VEGFA	132	218	19462	5.41062	0.838251	0.00781579	0.00673242
GOTERM_BP_DIRECT	GO:0006606~protein import into nucleus	6	4.54545	0.000753248	NFKBIA, PPP3CA, CDKN1A, AKT1, DRD1, TP53	132	106	19462	8.34563	0.861761	0.0084399	0.00727001
GOTERM_BP_DIRECT	GO:0045785~positive regulation of cell adhesion	5	3.78788	0.000760347	PPP3CA, ERBB2, PRKCA, TNF, VEGFA	132	61	19462	12.0852	0.864317	0.0084399	0.00727001
GOTERM_BP_DIRECT	GO:0046716~muscle cell cellular homeostasis	4	3.0303	0.000774568	TGFB1, CAV1, HIF1A, SOD1	132	27	19462	21.8429	0.869294	0.0084399	0.00727001
GOTERM_BP_DIRECT	GO:0032094~response to food	4	3.0303	0.000774568	CYP1A1, AKT1, OPRM1, MPO	132	27	19462	21.8429	0.869294	0.0084399	0.00727001
GOTERM_BP_DIRECT	GO:0010875~positive regulation of cholesterol efflux	4	3.0303	0.000774568	NFKBIA, CAV1, PON1, PPARG	132	27	19462	21.8429	0.869294	0.0084399	0.00727001
GOTERM_BP_DIRECT	GO:0071280~cellular response to copper ion	4	3.0303	0.000774568	APP, HSF1, CYP1A1, NFE2L2	132	27	19462	21.8429	0.869294	0.0084399	0.00727001
GOTERM_BP_DIRECT	GO:0045672~positive regulation of osteoclast differentiation	4	3.0303	0.000774568	PPP3CA, IFNG, FOS, TNF	132	27	19462	21.8429	0.869294	0.0084399	0.00727001
GOTERM_BP_DIRECT	GO:0035902~response to immobilization stress	4	3.0303	0.000774568	TGFB1, CYP1A1, PPARG, FOS	132	27	19462	21.8429	0.869294	0.0084399	0.00727001
GOTERM_BP_DIRECT	GO:0032760~positive regulation of tumor necrosis factor production	6	4.54545	0.000819721	IL1A, APP, IL6, TGFB1, IFNG, HSPB1	132	108	19462	8.19108	0.883919	0.00889499	0.00766202
GOTERM_BP_DIRECT	GO:0010507~negative regulation of autophagy	5	3.78788	0.000858945	IL10, BCL2, AKT1, MTOR, BCL2L1	132	63	19462	11.7015	0.89529	0.0092152	0.00793784
GOTERM_BP_DIRECT	GO:0060333~interferon-gamma-mediated signaling pathway	4	3.0303	0.000863267	IFNG, STAT1, RAF1, TP53	132	28	19462	21.0628	0.896472	0.0092152	0.00793784
GOTERM_BP_DIRECT	GO:2001243~negative regulation of intrinsic apoptotic signaling pathway	4	3.0303	0.000863267	BCL2, AKT1, MMP9, BCL2L1	132	28	19462	21.0628	0.896472	0.0092152	0.00793784
GOTERM_BP_DIRECT	GO:0002092~positive regulation of receptor internalization	4	3.0303	0.000863267	EGF, INSR, DRD2, VEGFA	132	28	19462	21.0628	0.896472	0.0092152	0.00793784
GOTERM_BP_DIRECT	GO:0008635~activation of cysteine-type endopeptidase activity involved in apoptotic process by cytochrome c	3	2.27273	0.000923578	CASP9, BAX, CYCS	132	7	19462	63.1883	0.911649	0.00981909	0.00845803
GOTERM_BP_DIRECT	GO:0071549~cellular response to dexamethasone stimulus	4	3.0303	0.000958159	CASP9, TGFB1, PLAT, NR3C1	132	29	19462	20.3365	0.919325	0.0101457	0.00873934
GOTERM_BP_DIRECT	GO:0032757~positive regulation of interleukin-8 production	5	3.78788	0.00096623	IL6, NOS2, IL1B, TNF, RELA	132	65	19462	11.3415	0.921019	0.0101493	0.00874245
GOTERM_BP_DIRECT	GO:0006006~glucose metabolic process	5	3.78788	0.00096623	MYC, IGF2, AKT1, MAPK14, TNF	132	65	19462	11.3415	0.921019	0.0101493	0.00874245
GOTERM_BP_DIRECT	GO:0010800~positive regulation of peptidyl-threonine phosphorylation	4	3.0303	0.00105941	APP, TGFB1, EGF, MAPK1	132	30	19462	19.6586	0.938177	0.0110397	0.00950946
GOTERM_BP_DIRECT	GO:0043085~positive regulation of catalytic activity	4	3.0303	0.00105941	CAV1, BCL2, IGF2, SOD1	132	30	19462	19.6586	0.938177	0.0110397	0.00950946
GOTERM_BP_DIRECT	GO:0042531~positive regulation of tyrosine phosphorylation of STAT protein	5	3.78788	0.00114434	IL6, IFNG, HSF1, TNF, IL2	132	68	19462	10.8411	0.950548	0.0118308	0.0101909
GOTERM_BP_DIRECT	GO:0007611~learning or memory	5	3.78788	0.00114434	APP, CASP3, MAPK1, SLC2A4, EGFR	132	68	19462	10.8411	0.950548	0.0118308	0.0101909
GOTERM_BP_DIRECT	GO:0070372~regulation of ERK1 and ERK2 cascade	4	3.0303	0.00116718	IL1B, GSTP1, ERBB2, EGFR	132	31	19462	19.0244	0.95343	0.0120196	0.0103535
GOTERM_BP_DIRECT	GO:2000272~negative regulation of receptor activity	3	2.27273	0.00122601	PPARG, PPARA, TNF	132	8	19462	55.2898	0.960104	0.0124305	0.0107075
GOTERM_BP_DIRECT	GO:0038134~ERBB2-EGFR signaling pathway	3	2.27273	0.00122601	EGF, ERBB2, EGFR	132	8	19462	55.2898	0.960104	0.0124305	0.0107075
GOTERM_BP_DIRECT	GO:0007207~phospholipase C-activating G-protein coupled acetylcholine receptor signaling pathway	3	2.27273	0.00122601	CHRM2, CHRM3, CHRM1	132	8	19462	55.2898	0.960104	0.0124305	0.0107075
GOTERM_BP_DIRECT	GO:0010742~macrophage derived foam cell differentiation	3	2.27273	0.00122601	TGFB1, STAT1, PPARG	132	8	19462	55.2898	0.960104	0.0124305	0.0107075
GOTERM_BP_DIRECT	GO:0006366~transcription from RNA polymerase II promoter	8	6.06061	0.00124411	RB1, AR, PARP1, MYC, FOS, ADRB2, MAPK14, IL2	132	241	19462	4.89425	0.961958	0.0125656	0.0108238
GOTERM_BP_DIRECT	GO:0001662~behavioral fear response	4	3.0303	0.00128162	BCL2, HTR1A, HTR2C, DRD1	132	32	19462	18.4299	0.965531	0.0128455	0.011065
GOTERM_BP_DIRECT	GO:0045907~positive regulation of vasoconstriction	4	3.0303	0.00128162	HRH1, CAV1, HTR2A, PTGS2	132	32	19462	18.4299	0.965531	0.0128455	0.011065
GOTERM_BP_DIRECT	GO:0007623~circadian rhythm	5	3.78788	0.00134428	GSK3B, NOS2, TOP1, TNF, SLC6A4	132	71	19462	10.3831	0.970767	0.0133715	0.011518
GOTERM_BP_DIRECT	GO:0060079~excitatory postsynaptic potential	5	3.78788	0.00134428	GSK3B, PPP3CA, AKT1, OPRM1, DRD2	132	71	19462	10.3831	0.970767	0.0133715	0.011518
GOTERM_BP_DIRECT	GO:0008283~cell proliferation	7	5.30303	0.0013858	MYC, ODC1, BCL2, CYP1A1, CDK1, AKT1, BCL2L1	132	180	19462	5.73375	0.973791	0.0136951	0.0117967
GOTERM_BP_DIRECT	GO:0051881~regulation of mitochondrial membrane potential	4	3.0303	0.00140288	BCL2, BAX, BCL2L1, SOD1	132	33	19462	17.8714	0.974942	0.0136951	0.0117967
GOTERM_BP_DIRECT	GO:0008210~estrogen metabolic process	4	3.0303	0.00140288	CYP1A2, CYP1A1, CYP1B1, CYP3A4	132	33	19462	17.8714	0.974942	0.0136951	0.0117967
GOTERM_BP_DIRECT	GO:0043388~positive regulation of DNA binding	4	3.0303	0.00140288	EGF, MYC, PPARG, MMP9	132	33	19462	17.8714	0.974942	0.0136951	0.0117967
GOTERM_BP_DIRECT	GO:0044344~cellular response to fibroblast growth factor stimulus	4	3.0303	0.00140288	COL1A1, CXCL8, MYC, CCL2	132	33	19462	17.8714	0.974942	0.0136951	0.0117967
GOTERM_BP_DIRECT	GO:0097190~apoptotic signaling pathway	5	3.78788	0.00149038	CASP8, CASP3, CAV1, BAX, PRKCA	132	73	19462	10.0986	0.980092	0.0144953	0.012486
GOTERM_BP_DIRECT	GO:0010033~response to organic substance	4	3.0303	0.00153112	CDK2, MMP9, RELA, SOD1	132	34	19462	17.3458	0.982115	0.0147821	0.0127331
GOTERM_BP_DIRECT	GO:2001234~negative regulation of apoptotic signaling pathway	4	3.0303	0.00153112	RB1, BCL2, BAX, TNF	132	34	19462	17.3458	0.982115	0.0147821	0.0127331
GOTERM_BP_DIRECT	GO:0050999~regulation of nitric-oxide synthase activity	3	2.27273	0.00156935	IL1A, IL1B, EGFR	132	9	19462	49.1465	0.983826	0.0149316	0.0128619
GOTERM_BP_DIRECT	GO:0015844~monoamine transport	3	2.27273	0.00156935	SLC6A2, SLC6A3, SLC6A4	132	9	19462	49.1465	0.983826	0.0149316	0.0128619
GOTERM_BP_DIRECT	GO:0051122~hepoxilin biosynthetic process	3	2.27273	0.00156935	GSTM1, ALOX5, GSTP1	132	9	19462	49.1465	0.983826	0.0149316	0.0128619
GOTERM_BP_DIRECT	GO:0060158~phospholipase C-activating dopamine receptor signaling pathway	3	2.27273	0.00156935	DRD1, DRD2, DRD5	132	9	19462	49.1465	0.983826	0.0149316	0.0128619
GOTERM_BP_DIRECT	GO:0006935~chemotaxis	6	4.54545	0.00157509	CXCL10, CXCL8, PLAU, MAPK1, CCL2, MAPK14	132	125	19462	7.07709	0.984068	0.0149321	0.0128623
GOTERM_BP_DIRECT	GO:0050873~brown fat cell differentiation	4	3.0303	0.00166648	ADRB1, SLC2A4, ADRB2, PTGS2	132	35	19462	16.8502	0.987473	0.0157417	0.0135596
GOTERM_BP_DIRECT	GO:0032570~response to progesterone	4	3.0303	0.0018091	TGFB1, CAV1, FOS, RELA	132	36	19462	16.3822	0.991391	0.0169667	0.0146149
GOTERM_BP_DIRECT	GO:0040018~positive regulation of multicellular organism growth	4	3.0303	0.0018091	BCL2, IGF2, DRD2, SLC6A3	132	36	19462	16.3822	0.991391	0.0169667	0.0146149
GOTERM_BP_DIRECT	GO:0030198~extracellular matrix organization	7	5.30303	0.00182351	COL1A1, APP, MMP1, MMP2, MMP3, TNF, MMP9	132	190	19462	5.43198	0.991712	0.0170411	0.014679
GOTERM_BP_DIRECT	GO:0051967~negative regulation of synaptic transmission, glutamatergic	3	2.27273	0.00195305	HTR1B, HTR2A, DRD2	132	10	19462	44.2318	0.994105	0.0179255	0.0154407
GOTERM_BP_DIRECT	GO:0042053~regulation of dopamine metabolic process	3	2.27273	0.00195305	HTR1A, DRD1, SLC6A3	132	10	19462	44.2318	0.994105	0.0179255	0.0154407
GOTERM_BP_DIRECT	GO:0051093~negative regulation of developmental process	3	2.27273	0.00195305	GSK3B, BCL2L1, SOD1	132	10	19462	44.2318	0.994105	0.0179255	0.0154407
GOTERM_BP_DIRECT	GO:0044346~fibroblast apoptotic process	3	2.27273	0.00195305	CASP9, MYC, CASP3	132	10	19462	44.2318	0.994105	0.0179255	0.0154407
GOTERM_BP_DIRECT	GO:0014909~smooth muscle cell migration	3	2.27273	0.00195305	PLAU, BCL2, PLAT	132	10	19462	44.2318	0.994105	0.0179255	0.0154407
GOTERM_BP_DIRECT	GO:0046326~positive regulation of glucose import	4	3.0303	0.0019591	INSR, AKT1, MAPK14, NFE2L2	132	37	19462	15.9394	0.994199	0.0179255	0.0154407
GOTERM_BP_DIRECT	GO:0014068~positive regulation of phosphatidylinositol 3-kinase signaling	5	3.78788	0.00199458	EGF, INSR, CAT, TNF, VEGFA	132	79	19462	9.33161	0.994716	0.0181867	0.0156657
GOTERM_BP_DIRECT	GO:0007189~adenylate cyclase-activating G-protein coupled receptor signaling pathway	6	4.54545	0.00206746	CXCL10, APP, PTGER3, DRD1, ADRB2, DRD5	132	133	19462	6.6514	0.995638	0.0187859	0.016182
GOTERM_BP_DIRECT	GO:0048144~fibroblast proliferation	4	3.0303	0.00211664	CAV1, CDK1, ESR1, TP53	132	38	19462	15.5199	0.996167	0.0189058	0.0162852
GOTERM_BP_DIRECT	GO:0070555~response to interleukin-1	4	3.0303	0.00211664	APP, IL1B, PRKCA, RELA	132	38	19462	15.5199	0.996167	0.0189058	0.0162852
GOTERM_BP_DIRECT	GO:0048678~response to axon injury	4	3.0303	0.00211664	CDK1, BAX, DRD2, SOD1	132	38	19462	15.5199	0.996167	0.0189058	0.0162852
GOTERM_BP_DIRECT	GO:0072593~reactive oxygen species metabolic process	4	3.0303	0.00211664	BCL2, TP53, SOD1, DRD5	132	38	19462	15.5199	0.996167	0.0189058	0.0162852
GOTERM_BP_DIRECT	GO:0031333~negative regulation of protein complex assembly	4	3.0303	0.00211664	GSK3B, HSPA5, HSF1, RAF1	132	38	19462	15.5199	0.996167	0.0189058	0.0162852
GOTERM_BP_DIRECT	GO:0042420~dopamine catabolic process	3	2.27273	0.00237656	MAOB, MAOA, SLC6A3	132	11	19462	40.2107	0.998066	0.0210839	0.0181614
GOTERM_BP_DIRECT	GO:1900015~regulation of cytokine production involved in inflammatory response	3	2.27273	0.00237656	NOS2, ALOX5, MAPK14	132	11	19462	40.2107	0.998066	0.0210839	0.0181614
GOTERM_BP_DIRECT	GO:0010468~regulation of gene expression	8	6.06061	0.00242085	IL10, APP, MYC, CYP1A2, CDK2, BCL2, AHR, HIF1A	132	271	19462	4.35245	0.998279	0.0214046	0.0184376
GOTERM_BP_DIRECT	GO:0006955~immune response	11	8.33333	0.00245423	IL10, IL1A, CXCL8, CD40LG, IFNG, CHUK, SLPI, IL1B, CCL2, TNF, IL2	132	512	19462	3.16764	0.998424	0.0214877	0.0185092
GOTERM_BP_DIRECT	GO:0031100~animal organ regeneration	4	3.0303	0.0024548	CCNA2, CDKN1A, CDK1, PPARG	132	40	19462	14.7439	0.998426	0.0214877	0.0185092
GOTERM_BP_DIRECT	GO:1900182~positive regulation of protein localization to nucleus	4	3.0303	0.0024548	TGFB1, PARP1, CDK1, AKT1	132	40	19462	14.7439	0.998426	0.0214877	0.0185092
GOTERM_BP_DIRECT	GO:0071479~cellular response to ionizing radiation	4	3.0303	0.00263568	CDKN1A, TGFB1, MAPK14, TP53	132	41	19462	14.3843	0.999022	0.0229182	0.0197414
GOTERM_BP_DIRECT	GO:0030574~collagen catabolic process	4	3.0303	0.00263568	MMP1, MMP2, MMP3, MMP9	132	41	19462	14.3843	0.999022	0.0229182	0.0197414
GOTERM_BP_DIRECT	GO:0045727~positive regulation of translation	5	3.78788	0.00271905	IL6, MYC, ERBB2, CYP1B1, MTOR	132	86	19462	8.57206	0.999215	0.0234876	0.0202319
GOTERM_BP_DIRECT	GO:0008203~cholesterol metabolic process	5	3.78788	0.00271905	APP, PON1, CYP1A2, CAT, CYP3A4	132	86	19462	8.57206	0.999215	0.0234876	0.0202319
GOTERM_BP_DIRECT	GO:0007626~locomotory behavior	5	3.78788	0.00283544	APP, HTR2C, DRD2, SLC6A3, SOD1	132	87	19462	8.47353	0.999422	0.0241297	0.020785
GOTERM_BP_DIRECT	GO:0043276~anoikis	3	2.27273	0.00283933	E2F1, AKT1, MTOR	132	12	19462	36.8598	0.999428	0.0241297	0.020785
GOTERM_BP_DIRECT	GO:0097267~omega-hydroxylase P450 pathway	3	2.27273	0.00283933	CYP1A2, CYP1A1, CYP1B1	132	12	19462	36.8598	0.999428	0.0241297	0.020785
GOTERM_BP_DIRECT	GO:2000273~positive regulation of receptor activity	3	2.27273	0.00283933	IL10, IFNG, HIF1A	132	12	19462	36.8598	0.999428	0.0241297	0.020785
GOTERM_BP_DIRECT	GO:0006983~ER overload response	3	2.27273	0.00283933	GSK3B, HSPA5, TP53	132	12	19462	36.8598	0.999428	0.0241297	0.020785
GOTERM_BP_DIRECT	GO:0031295~T cell costimulation	4	3.0303	0.00302162	CD40LG, CAV1, AKT1, MTOR	132	43	19462	13.7153	0.999646	0.0255137	0.0219772
GOTERM_BP_DIRECT	GO:0007281~germ cell development	4	3.0303	0.00302162	BAX, AKT1, MTOR, BCL2L1	132	43	19462	13.7153	0.999646	0.0255137	0.0219772
GOTERM_BP_DIRECT	GO:0045454~cell redox homeostasis	4	3.0303	0.00322691	NQO1, NOS2, NOS3, NFE2L2	132	44	19462	13.4036	0.999794	0.027073	0.0233203
GOTERM_BP_DIRECT	GO:0009725~response to hormone	4	3.0303	0.00322691	NQO1, POR, NOS2, NOS3	132	44	19462	13.4036	0.999794	0.027073	0.0233203
GOTERM_BP_DIRECT	GO:0032495~response to muramyl dipeptide	3	2.27273	0.00334082	NFKBIA, MAPK14, RELA	132	13	19462	34.0245	0.999847	0.0278507	0.0239902
GOTERM_BP_DIRECT	GO:0051918~negative regulation of fibrinolysis	3	2.27273	0.00334082	THBD, PLAU, PLAT	132	13	19462	34.0245	0.999847	0.0278507	0.0239902
GOTERM_BP_DIRECT	GO:0030316~osteoclast differentiation	4	3.0303	0.00344055	TGFB1, FOS, MAPK14, TNF	132	45	19462	13.1057	0.999883	0.0285012	0.0245506
GOTERM_BP_DIRECT	GO:0032735~positive regulation of interleukin-12 production	4	3.0303	0.00344055	CD40LG, IFNG, MAPK14, RELA	132	45	19462	13.1057	0.999883	0.0285012	0.0245506
GOTERM_BP_DIRECT	GO:0022617~extracellular matrix disassembly	4	3.0303	0.00366266	MMP1, MMP2, MMP3, MMP9	132	46	19462	12.8208	0.999935	0.0299631	0.0258098
GOTERM_BP_DIRECT	GO:0042177~negative regulation of protein catabolic process	4	3.0303	0.00366266	NQO1, NOS2, RELA, EGFR	132	46	19462	12.8208	0.999935	0.0299631	0.0258098
GOTERM_BP_DIRECT	GO:1904706~negative regulation of vascular smooth muscle cell proliferation	4	3.0303	0.00366266	IL10, CDKN1A, HMOX1, PPARG	132	46	19462	12.8208	0.999935	0.0299631	0.0258098
GOTERM_BP_DIRECT	GO:0043407~negative regulation of MAP kinase activity	4	3.0303	0.00366266	IL1B, GSTP1, CAV1, PPARG	132	46	19462	12.8208	0.999935	0.0299631	0.0258098
GOTERM_BP_DIRECT	GO:0007265~Ras protein signal transduction	5	3.78788	0.00374703	RB1, CCNA2, CDKN1A, CDK2, TP53	132	94	19462	7.84252	0.999948	0.0305581	0.0263223
GOTERM_BP_DIRECT	GO:0006508~proteolysis	10	7.57576	0.00386003	THBD, CASP8, PLAU, MMP1, CASP3, MMP2, MMP3, PLAT, CTSD, MMP9	132	458	19462	3.2192	0.999961	0.030786	0.0265187
GOTERM_BP_DIRECT	GO:0031571~mitotic G1 DNA damage checkpoint	3	2.27273	0.00388049	CCND1, CDK2, TP53	132	14	19462	31.5942	0.999963	0.030786	0.0265187
GOTERM_BP_DIRECT	GO:0048148~behavioral response to cocaine	3	2.27273	0.00388049	DRD1, HTR2A, DRD2	132	14	19462	31.5942	0.999963	0.030786	0.0265187
GOTERM_BP_DIRECT	GO:0046685~response to arsenic-containing substance	3	2.27273	0.00388049	CDKN1A, CYP1A1, CYP1B1	132	14	19462	31.5942	0.999963	0.030786	0.0265187
GOTERM_BP_DIRECT	GO:0060134~prepulse inhibition	3	2.27273	0.00388049	DRD1, DRD2, SLC6A3	132	14	19462	31.5942	0.999963	0.030786	0.0265187
GOTERM_BP_DIRECT	GO:1904996~positive regulation of leukocyte adhesion to vascular endothelial cell	3	2.27273	0.00388049	IL6, TNF, RELA	132	14	19462	31.5942	0.999963	0.030786	0.0265187
GOTERM_BP_DIRECT	GO:0071498~cellular response to fluid shear stress	3	2.27273	0.00388049	MMP2, PTGS2, NFE2L2	132	14	19462	31.5942	0.999963	0.030786	0.0265187
GOTERM_BP_DIRECT	GO:0046688~response to copper ion	3	2.27273	0.00388049	IL1A, CDK1, SOD1	132	14	19462	31.5942	0.999963	0.030786	0.0265187
GOTERM_BP_DIRECT	GO:0048546~digestive tract morphogenesis	3	2.27273	0.00388049	BCL2, HIF1A, EGFR	132	14	19462	31.5942	0.999963	0.030786	0.0265187
GOTERM_BP_DIRECT	GO:0046427~positive regulation of JAK-STAT cascade	4	3.0303	0.00389333	IL10, IL6, CYP1B1, TNF	132	47	19462	12.548	0.999964	0.0307948	0.0265262
GOTERM_BP_DIRECT	GO:0007204~positive regulation of cytosolic calcium ion concentration	6	4.54545	0.00399924	APP, PTGER3, HTR2A, OPRM1, ESR1, IL2	132	155	19462	5.70733	0.999973	0.0315375	0.027166
GOTERM_BP_DIRECT	GO:0034198~cellular response to amino acid starvation	4	3.0303	0.00413267	CDKN1A, MAPK8, MAPK1, MTOR	132	48	19462	12.2866	0.999981	0.0323952	0.0279048
GOTERM_BP_DIRECT	GO:0048538~thymus development	4	3.0303	0.00413267	BCL2, MAPK1, RAF1, SOD1	132	48	19462	12.2866	0.999981	0.0323952	0.0279048
GOTERM_BP_DIRECT	GO:0046323~glucose import	3	2.27273	0.00445783	DRD1, SLC2A4, MAPK14	132	15	19462	29.4879	0.999992	0.0342288	0.0294842
GOTERM_BP_DIRECT	GO:0034116~positive regulation of heterotypic cell-cell adhesion	3	2.27273	0.00445783	IL10, IL1B, TNF	132	15	19462	29.4879	0.999992	0.0342288	0.0294842
GOTERM_BP_DIRECT	GO:0045725~positive regulation of glycogen biosynthetic process	3	2.27273	0.00445783	INSR, IGF2, AKT1	132	15	19462	29.4879	0.999992	0.0342288	0.0294842
GOTERM_BP_DIRECT	GO:1904645~response to beta-amyloid	3	2.27273	0.00445783	MMP2, MMP3, MMP9	132	15	19462	29.4879	0.999992	0.0342288	0.0294842
GOTERM_BP_DIRECT	GO:2000679~positive regulation of transcription regulatory region DNA binding	3	2.27273	0.00445783	RB1, TGFB1, PARP1	132	15	19462	29.4879	0.999992	0.0342288	0.0294842
GOTERM_BP_DIRECT	GO:0007213~G-protein coupled acetylcholine receptor signaling pathway	3	2.27273	0.00445783	CHRM2, CHRM3, CHRM1	132	15	19462	29.4879	0.999992	0.0342288	0.0294842
GOTERM_BP_DIRECT	GO:0000302~response to reactive oxygen species	3	2.27273	0.00445783	GSTP1, CAT, HIF1A	132	15	19462	29.4879	0.999992	0.0342288	0.0294842
GOTERM_BP_DIRECT	GO:0050766~positive regulation of phagocytosis	4	3.0303	0.00463771	IFNG, IL1B, TNF, SOD1	132	50	19462	11.7952	0.999995	0.0355062	0.0305846
GOTERM_BP_DIRECT	GO:0071346~cellular response to interferon-gamma	5	3.78788	0.00467174	NOS2, STAT1, MYC, CCL2, TNF	132	100	19462	7.37197	0.999995	0.0356628	0.0307194
GOTERM_BP_DIRECT	GO:0031623~receptor internalization	4	3.0303	0.0049036	ACHE, CXCL8, CAV1, INSR	132	51	19462	11.5639	0.999998	0.0371091	0.0319653
GOTERM_BP_DIRECT	GO:0007173~epidermal growth factor receptor signaling pathway	4	3.0303	0.0049036	TGFB1, EGF, AKT1, EGFR	132	51	19462	11.5639	0.999998	0.0371091	0.0319653
GOTERM_BP_DIRECT	GO:1900087~positive regulation of G1/S transition of mitotic cell cycle	4	3.0303	0.0049036	CCND1, CYP1A1, AKT1, EGFR	132	51	19462	11.5639	0.999998	0.0371091	0.0319653
GOTERM_BP_DIRECT	GO:0019395~fatty acid oxidation	3	2.27273	0.0050723	POR, PPARG, MAPK14	132	16	19462	27.6449	0.999998	0.0379483	0.0326881
GOTERM_BP_DIRECT	GO:0070848~response to growth factor	3	2.27273	0.0050723	MYC, AKT1, OPRM1	132	16	19462	27.6449	0.999998	0.0379483	0.0326881
GOTERM_BP_DIRECT	GO:0030278~regulation of ossification	3	2.27273	0.0050723	MAPK1, MAPK14, RUNX2	132	16	19462	27.6449	0.999998	0.0379483	0.0326881
GOTERM_BP_DIRECT	GO:0010243~response to organonitrogen compound	3	2.27273	0.0050723	IL1A, CDKN1A, CCND1	132	16	19462	27.6449	0.999998	0.0379483	0.0326881
GOTERM_BP_DIRECT	GO:0046718~viral entry into host cell	5	3.78788	0.00518692	INSR, CDK1, HTR2A, EGFR, ICAM1	132	103	19462	7.15725	0.999999	0.0386956	0.0333319
GOTERM_BP_DIRECT	GO:0031667~response to nutrient levels	4	3.0303	0.00546255	PON1, TNF, MTOR, SOD1	132	53	19462	11.1275	0.999999	0.0406364	0.0350036
GOTERM_BP_DIRECT	GO:0006940~regulation of smooth muscle contraction	3	2.27273	0.00572338	CHRM2, CAV1, ADRB2	132	17	19462	26.0187	1	0.042218	0.036366
GOTERM_BP_DIRECT	GO:0071732~cellular response to nitric oxide	3	2.27273	0.00572338	CCNA2, CDK2, MMP3	132	17	19462	26.0187	1	0.042218	0.036366
GOTERM_BP_DIRECT	GO:0016242~negative regulation of macroautophagy	3	2.27273	0.00572338	HMOX1, AKT1, MTOR	132	17	19462	26.0187	1	0.042218	0.036366
GOTERM_BP_DIRECT	GO:0070371~ERK1 and ERK2 cascade	4	3.0303	0.00575577	EGF, MYC, CDK1, MAPK1	132	54	19462	10.9214	1	0.0422197	0.0363674
GOTERM_BP_DIRECT	GO:0051209~release of sequestered calcium ion into cytosol	4	3.0303	0.00575577	BAX, HTR2C, HTR2A, DRD2	132	54	19462	10.9214	1	0.0422197	0.0363674
GOTERM_BP_DIRECT	GO:0042572~retinol metabolic process	4	3.0303	0.00605825	CYP1A2, CYP1A1, CYP1B1, CYP3A4	132	55	19462	10.7229	1	0.0441916	0.038066
GOTERM_BP_DIRECT	GO:0045786~negative regulation of cell cycle	4	3.0303	0.00605825	RB1, TGFB1, CASP3, PTGS2	132	55	19462	10.7229	1	0.0441916	0.038066
GOTERM_BP_DIRECT	GO:1903078~positive regulation of protein localization to plasma membrane	4	3.0303	0.00637009	IFNG, AKT1, TNF, EGFR	132	56	19462	10.5314	1	0.045745	0.0394041
GOTERM_BP_DIRECT	GO:0043124~negative regulation of I-kappaB kinase/NF-kappaB signaling	4	3.0303	0.00637009	CASP8, STAT1, GSTP1, ESR1	132	56	19462	10.5314	1	0.045745	0.0394041
GOTERM_BP_DIRECT	GO:0038061~NIK/NF-kappaB signaling	4	3.0303	0.00637009	NFKBIA, CHUK, AKT1, RELA	132	56	19462	10.5314	1	0.045745	0.0394041
GOTERM_BP_DIRECT	GO:0008637~apoptotic mitochondrial changes	3	2.27273	0.00641057	BAX, AKT1, BCL2L1	132	18	19462	24.5732	1	0.045745	0.0394041
GOTERM_BP_DIRECT	GO:0007212~dopamine receptor signaling pathway	3	2.27273	0.00641057	GSK3B, DRD1, DRD5	132	18	19462	24.5732	1	0.045745	0.0394041
GOTERM_BP_DIRECT	GO:0051770~positive regulation of nitric-oxide synthase biosynthetic process	3	2.27273	0.00641057	IFNG, STAT1, CCL2	132	18	19462	24.5732	1	0.045745	0.0394041
GOTERM_BP_DIRECT	GO:0030857~negative regulation of epithelial cell differentiation	3	2.27273	0.00641057	IFNG, CCND1, CAV1	132	18	19462	24.5732	1	0.045745	0.0394041
GOTERM_BP_DIRECT	GO:0045019~negative regulation of nitric oxide biosynthetic process	3	2.27273	0.00641057	IL10, CAV1, OPRM1	132	18	19462	24.5732	1	0.045745	0.0394041
GOTERM_BP_DIRECT	GO:0045600~positive regulation of fat cell differentiation	4	3.0303	0.00669134	HTR2C, AKT1, PPARG, HTR2A	132	57	19462	10.3466	1	0.0474904	0.0409076
GOTERM_BP_DIRECT	GO:0008202~steroid metabolic process	4	3.0303	0.00669134	NR1I2, CYP1A1, CYP1B1, CYP3A4	132	57	19462	10.3466	1	0.0474904	0.0409076
GOTERM_BP_DIRECT	GO:2000134~negative regulation of G1/S transition of mitotic cell cycle	4	3.0303	0.00702207	RB1, CDKN1A, BCL2, CCL2	132	58	19462	10.1682	1	0.0494369	0.0425843
GOTERM_BP_DIRECT	GO:0018108~peptidyl-tyrosine phosphorylation	4	3.0303	0.00702207	EGF, INSR, ERBB2, EGFR	132	58	19462	10.1682	1	0.0494369	0.0425843
GOTERM_BP_DIRECT	GO:0000086~G2/M transition of mitotic cell cycle	4	3.0303	0.00702207	CCNA2, APP, CDK2, CDK1	132	58	19462	10.1682	1	0.0494369	0.0425843
GOTERM_BP_DIRECT	GO:2000811~negative regulation of anoikis	3	2.27273	0.00713336	CAV1, BCL2, BCL2L1	132	19	19462	23.2799	1	0.0499525	0.0430284
GOTERM_BP_DIRECT	GO:0051403~stress-activated MAPK cascade	3	2.27273	0.00713336	MAPK8, MAPK1, MAPK14	132	19	19462	23.2799	1	0.0499525	0.0430284
GOTERM_BP_DIRECT	GO:0071320~cellular response to cAMP	4	3.0303	0.00736236	APP, HSPA5, CYP1B1, AHR	132	59	19462	9.99589	1	0.051419	0.0442917
GOTERM_BP_DIRECT	GO:0030512~negative regulation of transforming growth factor beta receptor signaling pathway	5	3.78788	0.00739886	HSPA5, CAV1, PPARG, PPARA, TP53	132	114	19462	6.46664	1	0.0515369	0.0443931
GOTERM_BP_DIRECT	GO:0046777~protein autophosphorylation	6	4.54545	0.00781246	GSK3B, INSR, ERBB2, AKT1, EGFR, MTOR	132	182	19462	4.86064	1	0.0539646	0.0464843
GOTERM_BP_DIRECT	GO:0045737~positive regulation of cyclin-dependent protein serine/threonine kinase activity	3	2.27273	0.00789124	CCND1, AKT1, EGFR	132	20	19462	22.1159	1	0.0539646	0.0464843
GOTERM_BP_DIRECT	GO:0001892~embryonic placenta development	3	2.27273	0.00789124	IGF2, HIF1A, EGFR	132	20	19462	22.1159	1	0.0539646	0.0464843
GOTERM_BP_DIRECT	GO:1902176~negative regulation of oxidative stress-induced intrinsic apoptotic signaling pathway	3	2.27273	0.00789124	HSPB1, AKT1, NFE2L2	132	20	19462	22.1159	1	0.0539646	0.0464843
GOTERM_BP_DIRECT	GO:0033189~response to vitamin A	3	2.27273	0.00789124	CAT, CYP1A1, PPARG	132	20	19462	22.1159	1	0.0539646	0.0464843
GOTERM_BP_DIRECT	GO:1900034~regulation of cellular response to heat	3	2.27273	0.00789124	GSK3B, HSF1, MTOR	132	20	19462	22.1159	1	0.0539646	0.0464843
GOTERM_BP_DIRECT	GO:0097202~activation of cysteine-type endopeptidase activity	3	2.27273	0.00789124	CASP9, CASP8, CYCS	132	20	19462	22.1159	1	0.0539646	0.0464843
GOTERM_BP_DIRECT	GO:0045599~negative regulation of fat cell differentiation	4	3.0303	0.00807185	IL6, TGFB1, E2F1, TNF	132	61	19462	9.66816	1	0.0550563	0.0474247
GOTERM_BP_DIRECT	GO:0042149~cellular response to glucose starvation	4	3.0303	0.00844117	HSPA5, BCL2, TP53, NFE2L2	132	62	19462	9.51222	1	0.0574262	0.0494661
GOTERM_BP_DIRECT	GO:0030520~intracellular estrogen receptor signaling pathway	3	2.27273	0.00951029	AR, ESR1, ESR2	132	22	19462	20.1054	1	0.0637092	0.0548782
GOTERM_BP_DIRECT	GO:0001659~temperature homeostasis	3	2.27273	0.00951029	DRD1, HTR2A, DRD2	132	22	19462	20.1054	1	0.0637092	0.0548782
GOTERM_BP_DIRECT	GO:0097194~execution phase of apoptosis	3	2.27273	0.00951029	CASP8, CASP3, AKT1	132	22	19462	20.1054	1	0.0637092	0.0548782
GOTERM_BP_DIRECT	GO:0031929~TOR signaling	3	2.27273	0.00951029	AKT1, HIF1A, MTOR	132	22	19462	20.1054	1	0.0637092	0.0548782
GOTERM_BP_DIRECT	GO:0019373~epoxygenase P450 pathway	3	2.27273	0.00951029	CYP1A2, CYP1A1, CYP1B1	132	22	19462	20.1054	1	0.0637092	0.0548782
GOTERM_BP_DIRECT	GO:0019226~transmission of nerve impulse	3	2.27273	0.00951029	DRD1, SOD1, DRD5	132	22	19462	20.1054	1	0.0637092	0.0548782
GOTERM_BP_DIRECT	GO:0006879~cellular iron ion homeostasis	4	3.0303	0.00960809	MYC, HMOX1, HIF1A, SOD1	132	65	19462	9.07319	1	0.0642006	0.0553015
GOTERM_BP_DIRECT	GO:0050680~negative regulation of epithelial cell proliferation	4	3.0303	0.0100169	RB1, AR, TGFB1, DRD2	132	66	19462	8.93572	1	0.0667623	0.0575081
GOTERM_BP_DIRECT	GO:0045861~negative regulation of proteolysis	3	2.27273	0.0103705	AKT1, PLAT, TP53	132	23	19462	19.2312	1	0.0685967	0.0590882
GOTERM_BP_DIRECT	GO:0046889~positive regulation of lipid biosynthetic process	3	2.27273	0.0103705	AKT1, PPARA, MTOR	132	23	19462	19.2312	1	0.0685967	0.0590882
GOTERM_BP_DIRECT	GO:0014911~positive regulation of smooth muscle cell migration	3	2.27273	0.0103705	MYC, BCL2, CYP1B1	132	23	19462	19.2312	1	0.0685967	0.0590882
GOTERM_BP_DIRECT	GO:0010595~positive regulation of endothelial cell migration	4	3.0303	0.0108645	EGF, AKT1, PRKCA, VEGFA	132	68	19462	8.67291	1	0.0713256	0.0614388
GOTERM_BP_DIRECT	GO:0042102~positive regulation of T cell proliferation	4	3.0303	0.0108645	IL6, VCAM1, CD40LG, IL1B	132	68	19462	8.67291	1	0.0713256	0.0614388
GOTERM_BP_DIRECT	GO:0006469~negative regulation of protein kinase activity	4	3.0303	0.0108645	RB1, GSTP1, HSPB1, AKT1	132	68	19462	8.67291	1	0.0713256	0.0614388
GOTERM_BP_DIRECT	GO:1900181~negative regulation of protein localization to nucleus	3	2.27273	0.0112638	GSK3B, APP, MTOR	132	24	19462	18.4299	1	0.073579	0.0633799
GOTERM_BP_DIRECT	GO:0050768~negative regulation of neurogenesis	3	2.27273	0.0112638	IL6, IL1B, TNF	132	24	19462	18.4299	1	0.073579	0.0633799
GOTERM_BP_DIRECT	GO:0030168~platelet activation	4	3.0303	0.0113034	IL6, CD40LG, PRKCA, MAPK14	132	69	19462	8.54721	1	0.0736546	0.0634451
GOTERM_BP_DIRECT	GO:0071560~cellular response to transforming growth factor beta stimulus	4	3.0303	0.0117525	COL1A1, TGFB1, CAV1, NR3C1	132	70	19462	8.42511	1	0.076391	0.0658021
GOTERM_BP_DIRECT	GO:0071702~organic substance transport	3	2.27273	0.0121898	SLC6A2, SLC6A4, ABCG2	132	25	19462	17.6927	1	0.0789847	0.0680363
GOTERM_BP_DIRECT	GO:0032922~circadian regulation of gene expression	4	3.0303	0.0122116	AHR, TOP1, DRD2, PPARA	132	71	19462	8.30644	1	0.0789847	0.0680363
GOTERM_BP_DIRECT	GO:0090263~positive regulation of canonical Wnt signaling pathway	5	3.78788	0.0125265	COL1A1, TGFB1, EGF, CAV1, EGFR	132	133	19462	5.54283	1	0.0808224	0.0696193
GOTERM_BP_DIRECT	GO:0042026~protein refolding	3	2.27273	0.0131479	HSP90AA1, HSPA5, HSPB1	132	26	19462	17.0122	1	0.0830978	0.0715793
GOTERM_BP_DIRECT	GO:0032740~positive regulation of interleukin-17 production	3	2.27273	0.0131479	IL6, TGFB1, IL2	132	26	19462	17.0122	1	0.0830978	0.0715793
GOTERM_BP_DIRECT	GO:0034142~toll-like receptor 4 signaling pathway	3	2.27273	0.0131479	NFKBIA, CHUK, RELA	132	26	19462	17.0122	1	0.0830978	0.0715793
GOTERM_BP_DIRECT	GO:0001782~B cell homeostasis	3	2.27273	0.0131479	CASP3, BCL2, BAX	132	26	19462	17.0122	1	0.0830978	0.0715793
GOTERM_BP_DIRECT	GO:2000353~positive regulation of endothelial cell apoptotic process	3	2.27273	0.0131479	TGFB1, CD40LG, CCL2	132	26	19462	17.0122	1	0.0830978	0.0715793
GOTERM_BP_DIRECT	GO:0046697~decidualization	3	2.27273	0.0131479	PARP1, SPP1, PTGS2	132	26	19462	17.0122	1	0.0830978	0.0715793
GOTERM_BP_DIRECT	GO:0032227~negative regulation of synaptic transmission, dopaminergic	2	1.51515	0.0134172	PTGS2, SLC6A4	132	2	19462	147.439	1	0.0830978	0.0715793
GOTERM_BP_DIRECT	GO:0097048~dendritic cell apoptotic process	2	1.51515	0.0134172	BCL2, BCL2L1	132	2	19462	147.439	1	0.0830978	0.0715793
GOTERM_BP_DIRECT	GO:0006808~regulation of nitrogen utilization	2	1.51515	0.0134172	BCL2, BAX	132	2	19462	147.439	1	0.0830978	0.0715793
GOTERM_BP_DIRECT	GO:0014806~smooth muscle hyperplasia	2	1.51515	0.0134172	NOS3, HMOX1	132	2	19462	147.439	1	0.0830978	0.0715793
GOTERM_BP_DIRECT	GO:0071887~leukocyte apoptotic process	2	1.51515	0.0134172	CASP9, CASP3	132	2	19462	147.439	1	0.0830978	0.0715793
GOTERM_BP_DIRECT	GO:0060557~positive regulation of vitamin D biosynthetic process	2	1.51515	0.0134172	IFNG, TNF	132	2	19462	147.439	1	0.0830978	0.0715793
GOTERM_BP_DIRECT	GO:1990268~response to gold nanoparticle	2	1.51515	0.0134172	MPO, TNF	132	2	19462	147.439	1	0.0830978	0.0715793
GOTERM_BP_DIRECT	GO:0046960~sensitization	2	1.51515	0.0134172	DRD1, DRD5	132	2	19462	147.439	1	0.0830978	0.0715793
GOTERM_BP_DIRECT	GO:0071306~cellular response to vitamin E	2	1.51515	0.0134172	COL1A1, PPARG	132	2	19462	147.439	1	0.0830978	0.0715793
GOTERM_BP_DIRECT	GO:0003057~regulation of the force of heart contraction by chemical signal	2	1.51515	0.0134172	NOS3, CAV1	132	2	19462	147.439	1	0.0830978	0.0715793
GOTERM_BP_DIRECT	GO:0002439~chronic inflammatory response to antigenic stimulus	2	1.51515	0.0134172	IL10, TNF	132	2	19462	147.439	1	0.0830978	0.0715793
GOTERM_BP_DIRECT	GO:0007186~G-protein coupled receptor signaling pathway	14	10.6061	0.0135808	CHRM2, CHRM3, APP, CHRM1, CXCL8, INSR, PTGER3, HTR1A, CXCL10, AR, HRH1, CCL2, AKT1, PPARG	132	968	19462	2.13239	1	0.0839131	0.0722816
GOTERM_BP_DIRECT	GO:0030325~adrenal gland development	3	2.27273	0.0141378	INSR, CYP1B1, NR3C1	132	27	19462	16.3822	1	0.0861389	0.0741989
GOTERM_BP_DIRECT	GO:0003009~skeletal muscle contraction	3	2.27273	0.0141378	HSP90AA1, CHUK, TNF	132	27	19462	16.3822	1	0.0861389	0.0741989
GOTERM_BP_DIRECT	GO:0002639~positive regulation of immunoglobulin production	3	2.27273	0.0141378	IL10, IL6, IL2	132	27	19462	16.3822	1	0.0861389	0.0741989
GOTERM_BP_DIRECT	GO:0072332~intrinsic apoptotic signaling pathway by p53 class mediator	3	2.27273	0.0141378	E2F1, BAX, TP53	132	27	19462	16.3822	1	0.0861389	0.0741989
GOTERM_BP_DIRECT	GO:0090200~positive regulation of release of cytochrome c from mitochondria	3	2.27273	0.0141378	BAX, TP53, MMP9	132	27	19462	16.3822	1	0.0861389	0.0741989
GOTERM_BP_DIRECT	GO:0007205~protein kinase C-activating G-protein coupled receptor signaling pathway	3	2.27273	0.0141378	CHRM1, HTR1B, IL2	132	27	19462	16.3822	1	0.0861389	0.0741989
GOTERM_BP_DIRECT	GO:0050830~defense response to Gram-positive bacterium	5	3.78788	0.0144838	CRP, APP, IL6, IL1B, TNF	132	139	19462	5.30358	1	0.088043	0.075839
GOTERM_BP_DIRECT	GO:0007155~cell adhesion	10	7.57576	0.0145764	COL1A1, ACHE, APP, VCAM1, SPP1, CYP1B1, CCL2, PRKCA, IL2, ICAM1	132	567	19462	2.60034	1	0.0884011	0.0761475
GOTERM_BP_DIRECT	GO:0009611~response to wounding	4	3.0303	0.0146611	TGFB1, MYC, CASP3, CYP1A1	132	76	19462	7.75997	1	0.0887095	0.0764131
GOTERM_BP_DIRECT	GO:0048565~digestive tract development	3	2.27273	0.0151589	RB1, TGFB1, CYP1A1	132	28	19462	15.7971	1	0.0906773	0.0781081
GOTERM_BP_DIRECT	GO:0060391~positive regulation of SMAD protein import into nucleus	3	2.27273	0.0151589	TGFB1, PARP1, PPARG	132	28	19462	15.7971	1	0.0906773	0.0781081
GOTERM_BP_DIRECT	GO:0045740~positive regulation of DNA replication	3	2.27273	0.0151589	EGF, CDK1, EGFR	132	28	19462	15.7971	1	0.0906773	0.0781081
GOTERM_BP_DIRECT	GO:0035066~positive regulation of histone acetylation	3	2.27273	0.0151589	APP, TGFB1, IL1B	132	28	19462	15.7971	1	0.0906773	0.0781081
GOTERM_BP_DIRECT	GO:0034620~cellular response to unfolded protein	3	2.27273	0.0151589	HSPA5, HSF1, BAX	132	28	19462	15.7971	1	0.0906773	0.0781081
GOTERM_BP_DIRECT	GO:0045662~negative regulation of myoblast differentiation	3	2.27273	0.0162108	CXCL10, TGFB1, TNF	132	29	19462	15.2524	1	0.0965298	0.0831494
GOTERM_BP_DIRECT	GO:0010971~positive regulation of G2/M transition of mitotic cell cycle	3	2.27273	0.0162108	APP, CCND1, CDK1	132	29	19462	15.2524	1	0.0965298	0.0831494
GOTERM_BP_DIRECT	GO:0032729~positive regulation of interferon-gamma production	4	3.0303	0.0162545	APP, IL1B, TNF, IL2	132	79	19462	7.46529	1	0.0965708	0.0831847
GOTERM_BP_DIRECT	GO:0001774~microglial cell activation	3	2.27273	0.0172931	APP, IFNG, TNF	132	30	19462	14.7439	1	0.102509	0.0883001
GOTERM_BP_DIRECT	GO:0014059~regulation of dopamine secretion	3	2.27273	0.0184052	HTR1B, HTR2A, DRD2	132	31	19462	14.2683	1	0.108125	0.0931377
GOTERM_BP_DIRECT	GO:0048873~homeostasis of number of cells within a tissue	3	2.27273	0.0184052	NOS3, BCL2, BAX	132	31	19462	14.2683	1	0.108125	0.0931377
GOTERM_BP_DIRECT	GO:0051281~positive regulation of release of sequestered calcium ion into cytosol	3	2.27273	0.0184052	CXCL10, BAX, DRD1	132	31	19462	14.2683	1	0.108125	0.0931377
GOTERM_BP_DIRECT	GO:0042104~positive regulation of activated T cell proliferation	3	2.27273	0.0184052	PPP3CA, IGF2, IL2	132	31	19462	14.2683	1	0.108125	0.0931377
GOTERM_BP_DIRECT	GO:0030593~neutrophil chemotaxis	4	3.0303	0.0185247	CXCL10, CXCL8, IL1B, CCL2	132	83	19462	7.10551	1	0.108343	0.0933247
GOTERM_BP_DIRECT	GO:0030324~lung development	4	3.0303	0.0185247	NOS3, CYP1A2, ELK1, VEGFA	132	83	19462	7.10551	1	0.108343	0.0933247
GOTERM_BP_DIRECT	GO:1900017~positive regulation of cytokine production involved in inflammatory response	3	2.27273	0.0195468	IL6, HIF1A, TNF	132	32	19462	13.8224	1	0.111834	0.0963324
GOTERM_BP_DIRECT	GO:0051968~positive regulation of synaptic transmission, glutamatergic	3	2.27273	0.0195468	CCL2, DRD1, PTGS2	132	32	19462	13.8224	1	0.111834	0.0963324
GOTERM_BP_DIRECT	GO:0070050~neuron cellular homeostasis	3	2.27273	0.0195468	APP, IL6, SLC6A2	132	32	19462	13.8224	1	0.111834	0.0963324
GOTERM_BP_DIRECT	GO:0051276~chromosome organization	3	2.27273	0.0195468	RB1, MYC, TP53	132	32	19462	13.8224	1	0.111834	0.0963324
GOTERM_BP_DIRECT	GO:0060325~face morphogenesis	3	2.27273	0.0195468	COL1A1, TGFB1, MMP2	132	32	19462	13.8224	1	0.111834	0.0963324
GOTERM_BP_DIRECT	GO:1900745~positive regulation of p38MAPK cascade	3	2.27273	0.0195468	IL1B, XDH, VEGFA	132	32	19462	13.8224	1	0.111834	0.0963324
GOTERM_BP_DIRECT	GO:0007159~leukocyte cell-cell adhesion	3	2.27273	0.0195468	VCAM1, CD40LG, ICAM1	132	32	19462	13.8224	1	0.111834	0.0963324
GOTERM_BP_DIRECT	GO:0043392~negative regulation of DNA binding	3	2.27273	0.0195468	NFKBIA, E2F1, HMOX1	132	32	19462	13.8224	1	0.111834	0.0963324
GOTERM_BP_DIRECT	GO:0051482~positive regulation of cytosolic calcium ion concentration involved in phospholipase C-activating G-protein coupled signaling pathway	3	2.27273	0.0195468	HTR2C, DRD1, DRD2	132	32	19462	13.8224	1	0.111834	0.0963324
GOTERM_BP_DIRECT	GO:1904999~positive regulation of leukocyte adhesion to arterial endothelial cell	2	1.51515	0.0200586	ALOX5, TNF	132	3	19462	98.2929	1	0.111834	0.0963324
GOTERM_BP_DIRECT	GO:0002904~positive regulation of B cell apoptotic process	2	1.51515	0.0200586	IL10, BAX	132	3	19462	98.2929	1	0.111834	0.0963324
GOTERM_BP_DIRECT	GO:0007208~phospholipase C-activating serotonin receptor signaling pathway	2	1.51515	0.0200586	HTR2C, HTR2A	132	3	19462	98.2929	1	0.111834	0.0963324
GOTERM_BP_DIRECT	GO:0010513~positive regulation of phosphatidylinositol biosynthetic process	2	1.51515	0.0200586	HTR2C, HTR2A	132	3	19462	98.2929	1	0.111834	0.0963324
GOTERM_BP_DIRECT	GO:0031281~positive regulation of cyclase activity	2	1.51515	0.0200586	MAPK8, MAPK14	132	3	19462	98.2929	1	0.111834	0.0963324
GOTERM_BP_DIRECT	GO:0034465~response to carbon monoxide	2	1.51515	0.0200586	IL10, SOD1	132	3	19462	98.2929	1	0.111834	0.0963324
GOTERM_BP_DIRECT	GO:0071930~negative regulation of transcription involved in G1/S transition of mitotic cell cycle	2	1.51515	0.0200586	RB1, E2F1	132	3	19462	98.2929	1	0.111834	0.0963324
GOTERM_BP_DIRECT	GO:1990646~cellular response to prolactin	2	1.51515	0.0200586	MYC, FOS	132	3	19462	98.2929	1	0.111834	0.0963324
GOTERM_BP_DIRECT	GO:0046666~retinal cell programmed cell death	2	1.51515	0.0200586	BCL2, BAX	132	3	19462	98.2929	1	0.111834	0.0963324
GOTERM_BP_DIRECT	GO:0001660~fever generation	2	1.51515	0.0200586	IL1A, IL1B	132	3	19462	98.2929	1	0.111834	0.0963324
GOTERM_BP_DIRECT	GO:0031644~regulation of neurological system process	2	1.51515	0.0200586	NOS3, HTR2C	132	3	19462	98.2929	1	0.111834	0.0963324
GOTERM_BP_DIRECT	GO:1900100~positive regulation of plasma cell differentiation	2	1.51515	0.0200586	IL10, IL2	132	3	19462	98.2929	1	0.111834	0.0963324
GOTERM_BP_DIRECT	GO:0001661~conditioned taste aversion	2	1.51515	0.0200586	FOS, DRD1	132	3	19462	98.2929	1	0.111834	0.0963324
GOTERM_BP_DIRECT	GO:0007565~female pregnancy	4	3.0303	0.020337	THBD, TGFB1, BCL2, FOS	132	86	19462	6.85765	1	0.113146	0.0974625
GOTERM_BP_DIRECT	GO:0006355~regulation of transcription, DNA-templated	14	10.6061	0.0206384	RB1, INSR, NR1I2, IGF2, AHR, NR3C1, HIF1A, ESR1, RELA, ESR2, RUNX2, MYC, E2F1, TP53	132	1024	19462	2.01577	1	0.11458	0.098698
GOTERM_BP_DIRECT	GO:0035633~maintenance of permeability of blood-brain barrier	3	2.27273	0.0207173	IL6, GJA1, PTGS2	132	33	19462	13.4036	1	0.114776	0.0988663
GOTERM_BP_DIRECT	GO:0007267~cell-cell signaling	6	4.54545	0.0211342	CXCL10, AR, GJA1, IL1B, ESR2, IL2	132	234	19462	3.7805	1	0.116839	0.100643
GOTERM_BP_DIRECT	GO:0051607~defense response to virus	6	4.54545	0.021831	IL6, IFNG, STAT1, BCL2, RELA, BCL2L1	132	236	19462	3.74846	1	0.120152	0.103497
GOTERM_BP_DIRECT	GO:0051973~positive regulation of telomerase activity	3	2.27273	0.0219165	HSP90AA1, MYC, MAPK1	132	34	19462	13.0094	1	0.120152	0.103497
GOTERM_BP_DIRECT	GO:0045824~negative regulation of innate immune response	3	2.27273	0.0219165	PARP1, AKT1, DRD2	132	34	19462	13.0094	1	0.120152	0.103497
GOTERM_BP_DIRECT	GO:0045931~positive regulation of mitotic cell cycle	3	2.27273	0.0219165	APP, HSF1, PRKCA	132	34	19462	13.0094	1	0.120152	0.103497
GOTERM_BP_DIRECT	GO:0045648~positive regulation of erythrocyte differentiation	3	2.27273	0.0231438	STAT1, MAPK14, HIF1A	132	35	19462	12.6377	1	0.126352	0.108838
GOTERM_BP_DIRECT	GO:0090050~positive regulation of cell migration involved in sprouting angiogenesis	3	2.27273	0.0231438	HMOX1, PTGS2, VEGFA	132	35	19462	12.6377	1	0.126352	0.108838
GOTERM_BP_DIRECT	GO:0043433~negative regulation of sequence-specific DNA binding transcription factor activity	4	3.0303	0.0242446	RB1, E2F1, HMOX1, ESR1	132	92	19462	6.41041	1	0.131814	0.113543
GOTERM_BP_DIRECT	GO:0019722~calcium-mediated signaling	4	3.0303	0.0242446	CHRM3, APP, CXCL8, TNF	132	92	19462	6.41041	1	0.131814	0.113543
GOTERM_BP_DIRECT	GO:0032147~activation of protein kinase activity	3	2.27273	0.0243987	INSR, DRD2, VEGFA	132	36	19462	12.2866	1	0.131834	0.11356
GOTERM_BP_DIRECT	GO:0003180~aortic valve morphogenesis	3	2.27273	0.0243987	RB1, TGFB1, NOS3	132	36	19462	12.2866	1	0.131834	0.11356
GOTERM_BP_DIRECT	GO:0070059~intrinsic apoptotic signaling pathway in response to endoplasmic reticulum stress	3	2.27273	0.0243987	BCL2, BAX, TP53	132	36	19462	12.2866	1	0.131834	0.11356
GOTERM_BP_DIRECT	GO:0030154~cell differentiation	11	8.33333	0.02473	RB1, NR1I3, CAV1, NR1I2, AKT1, PPARG, RAF1, PPARA, ELK1, EGFR, VEGFA	132	725	19462	2.23701	1	0.133349	0.114865
GOTERM_BP_DIRECT	GO:0032088~negative regulation of NF-kappaB transcription factor activity	4	3.0303	0.025631	NFKBIA, CHUK, CAT, CYP1B1	132	94	19462	6.27402	1	0.135964	0.117118
GOTERM_BP_DIRECT	GO:0034612~response to tumor necrosis factor	3	2.27273	0.025681	CASP8, CASP3, PTGS2	132	37	19462	11.9545	1	0.135964	0.117118
GOTERM_BP_DIRECT	GO:2000352~negative regulation of endothelial cell apoptotic process	3	2.27273	0.025681	IL10, ICAM1, NFE2L2	132	37	19462	11.9545	1	0.135964	0.117118
GOTERM_BP_DIRECT	GO:2001244~positive regulation of intrinsic apoptotic signaling pathway	3	2.27273	0.025681	CAV1, BAX, TP53	132	37	19462	11.9545	1	0.135964	0.117118
GOTERM_BP_DIRECT	GO:0008306~associative learning	3	2.27273	0.025681	APP, DRD2, DRD5	132	37	19462	11.9545	1	0.135964	0.117118
GOTERM_BP_DIRECT	GO:0045765~regulation of angiogenesis	3	2.27273	0.025681	IL6, ERBB2, HMOX1	132	37	19462	11.9545	1	0.135964	0.117118
GOTERM_BP_DIRECT	GO:0002052~positive regulation of neuroblast proliferation	3	2.27273	0.025681	DRD2, HIF1A, VEGFA	132	37	19462	11.9545	1	0.135964	0.117118
GOTERM_BP_DIRECT	GO:0043122~regulation of I-kappaB kinase/NF-kappaB signaling	3	2.27273	0.025681	IL1B, HSPB1, TNF	132	37	19462	11.9545	1	0.135964	0.117118
GOTERM_BP_DIRECT	GO:2001237~negative regulation of extrinsic apoptotic signaling pathway	3	2.27273	0.025681	AR, GSTP1, RELA	132	37	19462	11.9545	1	0.135964	0.117118
GOTERM_BP_DIRECT	GO:0006338~chromatin remodeling	7	5.30303	0.0262795	RB1, MYC, CDK2, CDK1, PRKCA, TOP1, ESR1	132	336	19462	3.07165	1	0.137623	0.118547
GOTERM_BP_DIRECT	GO:0032880~regulation of protein localization	4	3.0303	0.0263399	HSP90AA1, MAPK8, PARP1, BCL2	132	95	19462	6.20797	1	0.137623	0.118547
GOTERM_BP_DIRECT	GO:0072331~signal transduction by p53 class mediator	2	1.51515	0.0266557	CDKN1A, TP53	132	4	19462	73.7197	1	0.137623	0.118547
GOTERM_BP_DIRECT	GO:0002025~norepinephrine-epinephrine-mediated vasodilation involved in regulation of systemic arterial blood pressure	2	1.51515	0.0266557	ADRB1, ADRB2	132	4	19462	73.7197	1	0.137623	0.118547
GOTERM_BP_DIRECT	GO:1902948~negative regulation of tau-protein kinase activity	2	1.51515	0.0266557	RB1, IFNG	132	4	19462	73.7197	1	0.137623	0.118547
GOTERM_BP_DIRECT	GO:0045986~negative regulation of smooth muscle contraction	2	1.51515	0.0266557	ADRB2, PTGS2	132	4	19462	73.7197	1	0.137623	0.118547
GOTERM_BP_DIRECT	GO:0036005~response to macrophage colony-stimulating factor	2	1.51515	0.0266557	SPP1, TNF	132	4	19462	73.7197	1	0.137623	0.118547
GOTERM_BP_DIRECT	GO:0060571~morphogenesis of an epithelial fold	2	1.51515	0.0266557	AR, EGFR	132	4	19462	73.7197	1	0.137623	0.118547
GOTERM_BP_DIRECT	GO:1990911~response to psychosocial stress	2	1.51515	0.0266557	HSF1, ADRB2	132	4	19462	73.7197	1	0.137623	0.118547
GOTERM_BP_DIRECT	GO:0031649~heat generation	2	1.51515	0.0266557	ADRB1, ADRB2	132	4	19462	73.7197	1	0.137623	0.118547
GOTERM_BP_DIRECT	GO:0090400~stress-induced premature senescence	2	1.51515	0.0266557	CDKN1A, MAPK14	132	4	19462	73.7197	1	0.137623	0.118547
GOTERM_BP_DIRECT	GO:0030730~sequestering of triglyceride	2	1.51515	0.0266557	IL1B, TNF	132	4	19462	73.7197	1	0.137623	0.118547
GOTERM_BP_DIRECT	GO:0048469~cell maturation	3	2.27273	0.0269901	PPARG, RUNX2, VEGFA	132	38	19462	11.64	1	0.137623	0.118547
GOTERM_BP_DIRECT	GO:0043029~T cell homeostasis	3	2.27273	0.0269901	TGFB1, CASP3, BCL2	132	38	19462	11.64	1	0.137623	0.118547
GOTERM_BP_DIRECT	GO:0008219~cell death	3	2.27273	0.0269901	PTGER3, HMOX1, HTR2A	132	38	19462	11.64	1	0.137623	0.118547
GOTERM_BP_DIRECT	GO:0019228~neuronal action potential	3	2.27273	0.0269901	DRD1, MTOR, SOD1	132	38	19462	11.64	1	0.137623	0.118547
GOTERM_BP_DIRECT	GO:0014065~phosphatidylinositol 3-kinase signaling	3	2.27273	0.0269901	ERBB2, AKT1, HTR2A	132	38	19462	11.64	1	0.137623	0.118547
GOTERM_BP_DIRECT	GO:0045787~positive regulation of cell cycle	3	2.27273	0.0269901	IL10, MYC, SLC6A4	132	38	19462	11.64	1	0.137623	0.118547
GOTERM_BP_DIRECT	GO:0001890~placenta development	3	2.27273	0.0269901	PPARG, MAPK14, SOD1	132	38	19462	11.64	1	0.137623	0.118547
GOTERM_BP_DIRECT	GO:0034599~cellular response to oxidative stress	4	3.0303	0.027789	NQO1, MAPK8, PARP1, NFE2L2	132	97	19462	6.07998	1	0.141422	0.121819
GOTERM_BP_DIRECT	GO:0046330~positive regulation of JNK cascade	4	3.0303	0.0292799	IL1A, APP, IL1B, TNF	132	99	19462	5.95715	1	0.148722	0.128107
GOTERM_BP_DIRECT	GO:0043537~negative regulation of blood vessel endothelial cell migration	3	2.27273	0.0296873	TGFB1, PPARG, TNF	132	40	19462	11.058	1	0.15021	0.129389
GOTERM_BP_DIRECT	GO:0051604~protein maturation	3	2.27273	0.0296873	CASP9, CASP8, CASP3	132	40	19462	11.058	1	0.15021	0.129389
GOTERM_BP_DIRECT	GO:0030182~neuron differentiation	5	3.78788	0.0306868	CCND1, HSPA5, CASP3, ERBB2, RUNX2	132	175	19462	4.21255	1	0.154968	0.133488
GOTERM_BP_DIRECT	GO:0007405~neuroblast proliferation	3	2.27273	0.0310746	DRD2, HIF1A, TP53	132	41	19462	10.7882	1	0.156626	0.134915
GOTERM_BP_DIRECT	GO:0007179~transforming growth factor beta receptor signaling pathway	4	3.0303	0.0323865	TGFB1, PARP1, FOS, TP53	132	103	19462	5.7258	1	0.1606	0.138339
GOTERM_BP_DIRECT	GO:0050727~regulation of inflammatory response	4	3.0303	0.0323865	ALOX5, PTGS2, ESR1, RELA	132	103	19462	5.7258	1	0.1606	0.138339
GOTERM_BP_DIRECT	GO:1900038~negative regulation of cellular response to hypoxia	2	1.51515	0.0332087	DRD2, NFE2L2	132	5	19462	58.9758	1	0.1606	0.138339
GOTERM_BP_DIRECT	GO:2000535~regulation of entry of bacterium into host cell	2	1.51515	0.0332087	CXCL8, CAV1	132	5	19462	58.9758	1	0.1606	0.138339
GOTERM_BP_DIRECT	GO:0038033~positive regulation of endothelial cell chemotaxis by VEGF-activated vascular endothelial growth factor receptor signaling pathway	2	1.51515	0.0332087	HSPB1, VEGFA	132	5	19462	58.9758	1	0.1606	0.138339
GOTERM_BP_DIRECT	GO:0006778~porphyrin-containing compound metabolic process	2	1.51515	0.0332087	CYP1A2, CYP1A1	132	5	19462	58.9758	1	0.1606	0.138339
GOTERM_BP_DIRECT	GO:0002326~B cell lineage commitment	2	1.51515	0.0332087	BCL2, TP53	132	5	19462	58.9758	1	0.1606	0.138339
GOTERM_BP_DIRECT	GO:0072584~caveolin-mediated endocytosis	2	1.51515	0.0332087	CAV1, MAPK1	132	5	19462	58.9758	1	0.1606	0.138339
GOTERM_BP_DIRECT	GO:1905278~positive regulation of epithelial tube formation	2	1.51515	0.0332087	EGF, VEGFA	132	5	19462	58.9758	1	0.1606	0.138339
GOTERM_BP_DIRECT	GO:0009750~response to fructose	2	1.51515	0.0332087	PTGS2, TNF	132	5	19462	58.9758	1	0.1606	0.138339
GOTERM_BP_DIRECT	GO:0001554~luteolysis	2	1.51515	0.0332087	HSPA5, CASP3	132	5	19462	58.9758	1	0.1606	0.138339
GOTERM_BP_DIRECT	GO:0022614~membrane to membrane docking	2	1.51515	0.0332087	VCAM1, ICAM1	132	5	19462	58.9758	1	0.1606	0.138339
GOTERM_BP_DIRECT	GO:0014063~negative regulation of serotonin secretion	2	1.51515	0.0332087	MAOB, HTR1B	132	5	19462	58.9758	1	0.1606	0.138339
GOTERM_BP_DIRECT	GO:0032310~prostaglandin secretion	2	1.51515	0.0332087	NOS2, PTGS2	132	5	19462	58.9758	1	0.1606	0.138339
GOTERM_BP_DIRECT	GO:0000320~re-entry into mitotic cell cycle	2	1.51515	0.0332087	CCND1, MYC	132	5	19462	58.9758	1	0.1606	0.138339
GOTERM_BP_DIRECT	GO:0051584~regulation of dopamine uptake involved in synaptic transmission	2	1.51515	0.0332087	DRD1, DRD2	132	5	19462	58.9758	1	0.1606	0.138339
GOTERM_BP_DIRECT	GO:0045923~positive regulation of fatty acid metabolic process	2	1.51515	0.0332087	PPARG, PPARA	132	5	19462	58.9758	1	0.1606	0.138339
GOTERM_BP_DIRECT	GO:0046222~aflatoxin metabolic process	2	1.51515	0.0332087	CYP1A2, CYP3A4	132	5	19462	58.9758	1	0.1606	0.138339
GOTERM_BP_DIRECT	GO:0060965~negative regulation of gene silencing by miRNA	2	1.51515	0.0332087	TGFB1, PPARG	132	5	19462	58.9758	1	0.1606	0.138339
GOTERM_BP_DIRECT	GO:0071677~positive regulation of mononuclear cell migration	2	1.51515	0.0332087	TGFB1, TNF	132	5	19462	58.9758	1	0.1606	0.138339
GOTERM_BP_DIRECT	GO:0045899~positive regulation of RNA polymerase II transcriptional preinitiation complex assembly	2	1.51515	0.0332087	ESR1, TP53	132	5	19462	58.9758	1	0.1606	0.138339
GOTERM_BP_DIRECT	GO:0043243~positive regulation of protein complex disassembly	2	1.51515	0.0332087	INSR, TNF	132	5	19462	58.9758	1	0.1606	0.138339
GOTERM_BP_DIRECT	GO:0035249~synaptic transmission, glutamatergic	3	2.27273	0.0353862	PLAT, DRD1, NR3C1	132	44	19462	10.0527	1	0.170191	0.1466
GOTERM_BP_DIRECT	GO:0007259~JAK-STAT cascade	3	2.27273	0.0353862	IFNG, STAT1, CCL2	132	44	19462	10.0527	1	0.170191	0.1466
GOTERM_BP_DIRECT	GO:0030501~positive regulation of bone mineralization	3	2.27273	0.0353862	TGFB1, ALOX5, ADRB2	132	44	19462	10.0527	1	0.170191	0.1466
GOTERM_BP_DIRECT	GO:0048863~stem cell differentiation	3	2.27273	0.0368721	MAPK14, ESR1, RUNX2	132	45	19462	9.82929	1	0.177013	0.152477
GOTERM_BP_DIRECT	GO:0030890~positive regulation of B cell proliferation	3	2.27273	0.0383816	CDKN1A, BCL2, IL2	132	46	19462	9.61561	1	0.182023	0.156792
GOTERM_BP_DIRECT	GO:0042100~B cell proliferation	3	2.27273	0.0383816	IL10, CD40LG, BCL2	132	46	19462	9.61561	1	0.182023	0.156792
GOTERM_BP_DIRECT	GO:0042311~vasodilation	3	2.27273	0.0383816	NOS3, DRD1, TNF	132	46	19462	9.61561	1	0.182023	0.156792
GOTERM_BP_DIRECT	GO:0070498~interleukin-1-mediated signaling pathway	3	2.27273	0.0383816	NFKBIA, IL1B, RELA	132	46	19462	9.61561	1	0.182023	0.156792
GOTERM_BP_DIRECT	GO:0009411~response to UV	3	2.27273	0.0383816	MAPK8, CASP3, CAT	132	46	19462	9.61561	1	0.182023	0.156792
GOTERM_BP_DIRECT	GO:0021853~cerebral cortex GABAergic interneuron migration	2	1.51515	0.0397179	DRD1, DRD2	132	6	19462	49.1465	1	0.182023	0.156792
GOTERM_BP_DIRECT	GO:0051620~norepinephrine uptake	2	1.51515	0.0397179	SLC6A2, SLC6A3	132	6	19462	49.1465	1	0.182023	0.156792
GOTERM_BP_DIRECT	GO:0043619~regulation of transcription from RNA polymerase II promoter in response to oxidative stress	2	1.51515	0.0397179	HMOX1, HIF1A	132	6	19462	49.1465	1	0.182023	0.156792
GOTERM_BP_DIRECT	GO:0010891~negative regulation of sequestering of triglyceride	2	1.51515	0.0397179	PPARG, PPARA	132	6	19462	49.1465	1	0.182023	0.156792
GOTERM_BP_DIRECT	GO:0060574~intestinal epithelial cell maturation	2	1.51515	0.0397179	CDKN1A, HIF1A	132	6	19462	49.1465	1	0.182023	0.156792
GOTERM_BP_DIRECT	GO:0097398~cellular response to interleukin-17	2	1.51515	0.0397179	CXCL10, IL1B	132	6	19462	49.1465	1	0.182023	0.156792
GOTERM_BP_DIRECT	GO:0033092~positive regulation of immature T cell proliferation in thymus	2	1.51515	0.0397179	IL1A, IL1B	132	6	19462	49.1465	1	0.182023	0.156792
GOTERM_BP_DIRECT	GO:0031284~positive regulation of guanylate cyclase activity	2	1.51515	0.0397179	NOS2, NOS3	132	6	19462	49.1465	1	0.182023	0.156792
GOTERM_BP_DIRECT	GO:0071455~cellular response to hyperoxia	2	1.51515	0.0397179	CAV1, PPARG	132	6	19462	49.1465	1	0.182023	0.156792
GOTERM_BP_DIRECT	GO:0006706~steroid catabolic process	2	1.51515	0.0397179	CYP1A2, CYP3A4	132	6	19462	49.1465	1	0.182023	0.156792
GOTERM_BP_DIRECT	GO:1904894~positive regulation of STAT cascade	2	1.51515	0.0397179	IL6, TGFB1	132	6	19462	49.1465	1	0.182023	0.156792
GOTERM_BP_DIRECT	GO:0046541~saliva secretion	2	1.51515	0.0397179	CHRM3, CHRM1	132	6	19462	49.1465	1	0.182023	0.156792
GOTERM_BP_DIRECT	GO:1903038~negative regulation of leukocyte cell-cell adhesion	2	1.51515	0.0397179	AKT1, PPARA	132	6	19462	49.1465	1	0.182023	0.156792
GOTERM_BP_DIRECT	GO:1990962~drug transport across blood-brain barrier	2	1.51515	0.0397179	ABCC2, ABCG2	132	6	19462	49.1465	1	0.182023	0.156792
GOTERM_BP_DIRECT	GO:0010193~response to ozone	2	1.51515	0.0397179	IL1A, CAT	132	6	19462	49.1465	1	0.182023	0.156792
GOTERM_BP_DIRECT	GO:0009299~mRNA transcription	2	1.51515	0.0397179	HSF1, TP53	132	6	19462	49.1465	1	0.182023	0.156792
GOTERM_BP_DIRECT	GO:0071312~cellular response to alkaloid	2	1.51515	0.0397179	HTR1B, BCL2L1	132	6	19462	49.1465	1	0.182023	0.156792
GOTERM_BP_DIRECT	GO:1904783~positive regulation of NMDA glutamate receptor activity	2	1.51515	0.0397179	IFNG, CCL2	132	6	19462	49.1465	1	0.182023	0.156792
GOTERM_BP_DIRECT	GO:1903223~positive regulation of oxidative stress-induced neuron death	2	1.51515	0.0397179	APP, TNF	132	6	19462	49.1465	1	0.182023	0.156792
GOTERM_BP_DIRECT	GO:0007617~mating behavior	2	1.51515	0.0397179	APP, DRD1	132	6	19462	49.1465	1	0.182023	0.156792
GOTERM_BP_DIRECT	GO:0051712~positive regulation of killing of cells of other organism	2	1.51515	0.0397179	IFNG, NOS2	132	6	19462	49.1465	1	0.182023	0.156792
GOTERM_BP_DIRECT	GO:0045995~regulation of embryonic development	3	2.27273	0.0399144	INSR, CDK1, NFE2L2	132	47	19462	9.41103	1	0.182287	0.15702
GOTERM_BP_DIRECT	GO:0003007~heart morphogenesis	3	2.27273	0.0399144	INSR, MTOR, VEGFA	132	47	19462	9.41103	1	0.182287	0.15702
GOTERM_BP_DIRECT	GO:0006351~transcription, DNA-templated	4	3.0303	0.0417788	CCNA2, CDK2, E2F1, RELA	132	114	19462	5.17331	1	0.190471	0.164069
GOTERM_BP_DIRECT	GO:0006836~neurotransmitter transport	3	2.27273	0.0430484	SLC6A2, SLC6A3, SLC6A4	132	49	19462	9.0269	1	0.19558	0.16847
GOTERM_BP_DIRECT	GO:0006749~glutathione metabolic process	3	2.27273	0.0430484	GSTM1, GSTP1, SOD1	132	49	19462	9.0269	1	0.19558	0.16847
GOTERM_BP_DIRECT	GO:0050714~positive regulation of protein secretion	3	2.27273	0.0446489	IL1A, ACHE, TGFB1	132	50	19462	8.84636	1	0.20046	0.172673
GOTERM_BP_DIRECT	GO:0031017~exocrine pancreas development	2	1.51515	0.0461836	INSR, IGF2	132	7	19462	42.1255	1	0.20046	0.172673
GOTERM_BP_DIRECT	GO:0006527~arginine catabolic process	2	1.51515	0.0461836	NOS2, NOS3	132	7	19462	42.1255	1	0.20046	0.172673
GOTERM_BP_DIRECT	GO:0003179~heart valve morphogenesis	2	1.51515	0.0461836	TGFB1, MTOR	132	7	19462	42.1255	1	0.20046	0.172673
GOTERM_BP_DIRECT	GO:0015874~norepinephrine transport	2	1.51515	0.0461836	SLC6A2, SLC6A3	132	7	19462	42.1255	1	0.20046	0.172673
GOTERM_BP_DIRECT	GO:0002637~regulation of immunoglobulin production	2	1.51515	0.0461836	CD40LG, TNF	132	7	19462	42.1255	1	0.20046	0.172673
GOTERM_BP_DIRECT	GO:0071870~cellular response to catecholamine stimulus	2	1.51515	0.0461836	DRD1, DRD5	132	7	19462	42.1255	1	0.20046	0.172673
GOTERM_BP_DIRECT	GO:0046483~heterocycle metabolic process	2	1.51515	0.0461836	CYP1A2, CYP3A4	132	7	19462	42.1255	1	0.20046	0.172673
GOTERM_BP_DIRECT	GO:1903944~negative regulation of hepatocyte apoptotic process	2	1.51515	0.0461836	RB1, PPARA	132	7	19462	42.1255	1	0.20046	0.172673
GOTERM_BP_DIRECT	GO:0090594~inflammatory response to wounding	2	1.51515	0.0461836	IL6, TNF	132	7	19462	42.1255	1	0.20046	0.172673
GOTERM_BP_DIRECT	GO:0046321~positive regulation of fatty acid oxidation	2	1.51515	0.0461836	PPARG, PPARA	132	7	19462	42.1255	1	0.20046	0.172673
GOTERM_BP_DIRECT	GO:1900122~positive regulation of receptor binding	2	1.51515	0.0461836	APP, MMP9	132	7	19462	42.1255	1	0.20046	0.172673
GOTERM_BP_DIRECT	GO:0007210~serotonin receptor signaling pathway	2	1.51515	0.0461836	HTR1A, HTR2A	132	7	19462	42.1255	1	0.20046	0.172673
GOTERM_BP_DIRECT	GO:0019217~regulation of fatty acid metabolic process	2	1.51515	0.0461836	CAV1, PPARA	132	7	19462	42.1255	1	0.20046	0.172673
GOTERM_BP_DIRECT	GO:0001957~intramembranous ossification	2	1.51515	0.0461836	COL1A1, MMP2	132	7	19462	42.1255	1	0.20046	0.172673
GOTERM_BP_DIRECT	GO:0031394~positive regulation of prostaglandin biosynthetic process	2	1.51515	0.0461836	IL1B, PTGS2	132	7	19462	42.1255	1	0.20046	0.172673
GOTERM_BP_DIRECT	GO:0060355~positive regulation of cell adhesion molecule production	2	1.51515	0.0461836	IL1B, CAV1	132	7	19462	42.1255	1	0.20046	0.172673
GOTERM_BP_DIRECT	GO:0016098~monoterpenoid metabolic process	2	1.51515	0.0461836	CYP1A2, CYP3A4	132	7	19462	42.1255	1	0.20046	0.172673
GOTERM_BP_DIRECT	GO:1990384~hyaloid vascular plexus regression	2	1.51515	0.0461836	DRD2, SLC6A3	132	7	19462	42.1255	1	0.20046	0.172673
GOTERM_BP_DIRECT	GO:0009624~response to nematode	2	1.51515	0.0461836	CYP1A1, PTGS2	132	7	19462	42.1255	1	0.20046	0.172673
GOTERM_BP_DIRECT	GO:0021984~adenohypophysis development	2	1.51515	0.0461836	DRD2, SLC6A3	132	7	19462	42.1255	1	0.20046	0.172673
GOTERM_BP_DIRECT	GO:0007435~salivary gland morphogenesis	2	1.51515	0.0461836	TGFB1, EGFR	132	7	19462	42.1255	1	0.20046	0.172673
GOTERM_BP_DIRECT	GO:1903721~positive regulation of I-kappaB phosphorylation	2	1.51515	0.0461836	AKT1, TNF	132	7	19462	42.1255	1	0.20046	0.172673
GOTERM_BP_DIRECT	GO:0002719~negative regulation of cytokine production involved in immune response	2	1.51515	0.0461836	IL10, TNF	132	7	19462	42.1255	1	0.20046	0.172673
GOTERM_BP_DIRECT	GO:0002933~lipid hydroxylation	2	1.51515	0.0461836	CYP1A1, CYP3A4	132	7	19462	42.1255	1	0.20046	0.172673
GOTERM_BP_DIRECT	GO:0051173~positive regulation of nitrogen compound metabolic process	2	1.51515	0.0461836	IFNG, TNF	132	7	19462	42.1255	1	0.20046	0.172673
GOTERM_BP_DIRECT	GO:0043504~mitochondrial DNA repair	2	1.51515	0.0461836	PARP1, TP53	132	7	19462	42.1255	1	0.20046	0.172673
GOTERM_BP_DIRECT	GO:0001822~kidney development	4	3.0303	0.0464528	CASP9, ODC1, BAX, VEGFA	132	119	19462	4.95595	1	0.201295	0.173393
GOTERM_BP_DIRECT	GO:0030968~endoplasmic reticulum unfolded protein response	3	2.27273	0.0479148	CCND1, HSPA5, NFE2L2	132	52	19462	8.50612	1	0.207289	0.178556
GOTERM_BP_DIRECT	GO:0001837~epithelial to mesenchymal transition	3	2.27273	0.0495796	GSK3B, TGFB1, HIF1A	132	53	19462	8.34563	1	0.213787	0.184153
GOTERM_BP_DIRECT	GO:0019233~sensory perception of pain	3	2.27273	0.0495796	CCL2, OPRM1, PTGS2	132	53	19462	8.34563	1	0.213787	0.184153
GOTERM_BP_DIRECT	GO:2000045~regulation of G1/S transition of mitotic cell cycle	3	2.27273	0.0512652	CDKN1A, CCND1, E2F1	132	54	19462	8.19108	1	0.219971	0.18948
GOTERM_BP_DIRECT	GO:0000079~regulation of cyclin-dependent protein serine/threonine kinase activity	3	2.27273	0.0512652	CCNA2, CDKN1A, CCND1	132	54	19462	8.19108	1	0.219971	0.18948
GOTERM_BP_DIRECT	GO:0050890~cognition	3	2.27273	0.0512652	APP, CHRM1, TNF	132	54	19462	8.19108	1	0.219971	0.18948
GOTERM_BP_DIRECT	GO:1904037~positive regulation of epithelial cell apoptotic process	2	1.51515	0.0526061	BAX, HMOX1	132	8	19462	36.8598	1	0.219974	0.189482
GOTERM_BP_DIRECT	GO:0010757~negative regulation of plasminogen activation	2	1.51515	0.0526061	PLAU, PLAT	132	8	19462	36.8598	1	0.219974	0.189482
GOTERM_BP_DIRECT	GO:0060346~bone trabecula formation	2	1.51515	0.0526061	COL1A1, MMP2	132	8	19462	36.8598	1	0.219974	0.189482
GOTERM_BP_DIRECT	GO:0010544~negative regulation of platelet activation	2	1.51515	0.0526061	THBD, NOS3	132	8	19462	36.8598	1	0.219974	0.189482
GOTERM_BP_DIRECT	GO:0071316~cellular response to nicotine	2	1.51515	0.0526061	TNF, RELA	132	8	19462	36.8598	1	0.219974	0.189482
GOTERM_BP_DIRECT	GO:0002674~negative regulation of acute inflammatory response	2	1.51515	0.0526061	GSTP1, PPARG	132	8	19462	36.8598	1	0.219974	0.189482
GOTERM_BP_DIRECT	GO:0036003~positive regulation of transcription from RNA polymerase II promoter in response to stress	2	1.51515	0.0526061	TP53, NFE2L2	132	8	19462	36.8598	1	0.219974	0.189482
GOTERM_BP_DIRECT	GO:0007253~cytoplasmic sequestering of NF-kappaB	2	1.51515	0.0526061	IL10, NFKBIA	132	8	19462	36.8598	1	0.219974	0.189482
GOTERM_BP_DIRECT	GO:0042135~neurotransmitter catabolic process	2	1.51515	0.0526061	MAOB, MAOA	132	8	19462	36.8598	1	0.219974	0.189482
GOTERM_BP_DIRECT	GO:0060740~prostate gland epithelium morphogenesis	2	1.51515	0.0526061	AR, MMP2	132	8	19462	36.8598	1	0.219974	0.189482
GOTERM_BP_DIRECT	GO:0061044~negative regulation of vascular wound healing	2	1.51515	0.0526061	ALOX5, TNF	132	8	19462	36.8598	1	0.219974	0.189482
GOTERM_BP_DIRECT	GO:0032873~negative regulation of stress-activated MAPK cascade	2	1.51515	0.0526061	MYC, GSTP1	132	8	19462	36.8598	1	0.219974	0.189482
GOTERM_BP_DIRECT	GO:1903071~positive regulation of ER-associated ubiquitin-dependent protein catabolic process	2	1.51515	0.0526061	CAV1, NFE2L2	132	8	19462	36.8598	1	0.219974	0.189482
GOTERM_BP_DIRECT	GO:0007198~adenylate cyclase-inhibiting serotonin receptor signaling pathway	2	1.51515	0.0526061	HTR1A, HTR1B	132	8	19462	36.8598	1	0.219974	0.189482
GOTERM_BP_DIRECT	GO:1901687~glutathione derivative biosynthetic process	2	1.51515	0.0526061	GSTM1, GSTP1	132	8	19462	36.8598	1	0.219974	0.189482
GOTERM_BP_DIRECT	GO:0034405~response to fluid shear stress	2	1.51515	0.0526061	NOS3, AKT1	132	8	19462	36.8598	1	0.219974	0.189482
GOTERM_BP_DIRECT	GO:0051592~response to calcium ion	3	2.27273	0.0529711	PPP3CA, CCND1, CAV1	132	55	19462	8.04215	1	0.221148	0.190494
GOTERM_BP_DIRECT	GO:0031175~neuron projection development	4	3.0303	0.0534174	RB1, GSK3B, APP, IL6	132	126	19462	4.68062	1	0.222304	0.19149
GOTERM_BP_DIRECT	GO:0008104~protein localization	4	3.0303	0.0534174	GJA1, CAV1, DRD2, TP53	132	126	19462	4.68062	1	0.222304	0.19149
GOTERM_BP_DIRECT	GO:0016525~negative regulation of angiogenesis	4	3.0303	0.0555308	CXCL10, STAT1, ALOX5, PPARG	132	128	19462	4.60748	1	0.230734	0.198751
GOTERM_BP_DIRECT	GO:0022900~electron transport chain	3	2.27273	0.0564427	POR, MAOB, CYP1A2	132	57	19462	7.75997	1	0.233783	0.201378
GOTERM_BP_DIRECT	GO:0016241~regulation of macroautophagy	3	2.27273	0.0564427	MAPK8, CASP3, MTOR	132	57	19462	7.75997	1	0.233783	0.201378
GOTERM_BP_DIRECT	GO:0034351~negative regulation of glial cell apoptotic process	2	1.51515	0.0589857	CCL2, PRKCA	132	9	19462	32.7643	1	0.235763	0.203083
GOTERM_BP_DIRECT	GO:0060253~negative regulation of glial cell proliferation	2	1.51515	0.0589857	RB1, TP53	132	9	19462	32.7643	1	0.235763	0.203083
GOTERM_BP_DIRECT	GO:0032287~peripheral nervous system myelin maintenance	2	1.51515	0.0589857	AKT1, SOD1	132	9	19462	32.7643	1	0.235763	0.203083
GOTERM_BP_DIRECT	GO:2000242~negative regulation of reproductive process	2	1.51515	0.0589857	BCL2L1, SOD1	132	9	19462	32.7643	1	0.235763	0.203083
GOTERM_BP_DIRECT	GO:0070168~negative regulation of biomineral tissue development	2	1.51515	0.0589857	TGFB1, NOS3	132	9	19462	32.7643	1	0.235763	0.203083
GOTERM_BP_DIRECT	GO:0009308~amine metabolic process	2	1.51515	0.0589857	VCAM1, CYP1A1	132	9	19462	32.7643	1	0.235763	0.203083
GOTERM_BP_DIRECT	GO:0009743~response to carbohydrate	2	1.51515	0.0589857	NQO1, IL1B	132	9	19462	32.7643	1	0.235763	0.203083
GOTERM_BP_DIRECT	GO:1903140~regulation of establishment of endothelial barrier	2	1.51515	0.0589857	IL1B, TNF	132	9	19462	32.7643	1	0.235763	0.203083
GOTERM_BP_DIRECT	GO:0043267~negative regulation of potassium ion transport	2	1.51515	0.0589857	NOS3, HTR2A	132	9	19462	32.7643	1	0.235763	0.203083
GOTERM_BP_DIRECT	GO:0010224~response to UV-B	2	1.51515	0.0589857	BCL2, RELA	132	9	19462	32.7643	1	0.235763	0.203083
GOTERM_BP_DIRECT	GO:0001542~ovulation from ovarian follicle	2	1.51515	0.0589857	NOS3, MMP2	132	9	19462	32.7643	1	0.235763	0.203083
GOTERM_BP_DIRECT	GO:0015872~dopamine transport	2	1.51515	0.0589857	DRD1, SLC6A3	132	9	19462	32.7643	1	0.235763	0.203083
GOTERM_BP_DIRECT	GO:0042756~drinking behavior	2	1.51515	0.0589857	HTR1B, DRD2	132	9	19462	32.7643	1	0.235763	0.203083
GOTERM_BP_DIRECT	GO:1900027~regulation of ruffle assembly	2	1.51515	0.0589857	CAV1, ICAM1	132	9	19462	32.7643	1	0.235763	0.203083
GOTERM_BP_DIRECT	GO:0031670~cellular response to nutrient	2	1.51515	0.0589857	HMOX1, MTOR	132	9	19462	32.7643	1	0.235763	0.203083
GOTERM_BP_DIRECT	GO:0051647~nucleus localization	2	1.51515	0.0589857	NR3C1, MTOR	132	9	19462	32.7643	1	0.235763	0.203083
GOTERM_BP_DIRECT	GO:1902949~positive regulation of tau-protein kinase activity	2	1.51515	0.0589857	APP, HSP90AA1	132	9	19462	32.7643	1	0.235763	0.203083
GOTERM_BP_DIRECT	GO:0034121~regulation of toll-like receptor signaling pathway	2	1.51515	0.0589857	APP, ESR1	132	9	19462	32.7643	1	0.235763	0.203083
GOTERM_BP_DIRECT	GO:2000669~negative regulation of dendritic cell apoptotic process	2	1.51515	0.0589857	BCL2, BCL2L1	132	9	19462	32.7643	1	0.235763	0.203083
GOTERM_BP_DIRECT	GO:0019371~cyclooxygenase pathway	2	1.51515	0.0589857	PTGS2, PTGS1	132	9	19462	32.7643	1	0.235763	0.203083
GOTERM_BP_DIRECT	GO:1990314~cellular response to insulin-like growth factor stimulus	2	1.51515	0.0589857	CCNA2, TGFB1	132	9	19462	32.7643	1	0.235763	0.203083
GOTERM_BP_DIRECT	GO:0009812~flavonoid metabolic process	2	1.51515	0.0589857	POR, CYP1A1	132	9	19462	32.7643	1	0.235763	0.203083
GOTERM_BP_DIRECT	GO:0030728~ovulation	2	1.51515	0.0589857	MYC, PTGS2	132	9	19462	32.7643	1	0.235763	0.203083
GOTERM_BP_DIRECT	GO:0007254~JNK cascade	3	2.27273	0.0617945	MAPK8, IL1B, TNF	132	60	19462	7.37197	1	0.24624	0.212108
GOTERM_BP_DIRECT	GO:0007612~learning	3	2.27273	0.0617945	APP, INSR, PTGS2	132	60	19462	7.37197	1	0.24624	0.212108
GOTERM_BP_DIRECT	GO:0071363~cellular response to growth factor stimulus	3	2.27273	0.0636156	INSR, ERBB2, CAT	132	61	19462	7.25112	1	0.253005	0.217935
GOTERM_BP_DIRECT	GO:0045087~innate immune response	9	6.81818	0.0652557	CRP, NQO1, APP, CHUK, PARP1, SLPI, MMP3, PPARG, RELA	132	635	19462	2.08969	1	0.253005	0.217935
GOTERM_BP_DIRECT	GO:0032872~regulation of stress-activated MAPK cascade	2	1.51515	0.0653226	GSTP1, MAPK1	132	10	19462	29.4879	1	0.253005	0.217935
GOTERM_BP_DIRECT	GO:0042359~vitamin D metabolic process	2	1.51515	0.0653226	CYP1A1, CYP3A4	132	10	19462	29.4879	1	0.253005	0.217935
GOTERM_BP_DIRECT	GO:0033598~mammary gland epithelial cell proliferation	2	1.51515	0.0653226	CCND1, MAPK1	132	10	19462	29.4879	1	0.253005	0.217935
GOTERM_BP_DIRECT	GO:0033197~response to vitamin E	2	1.51515	0.0653226	CCND1, CAT	132	10	19462	29.4879	1	0.253005	0.217935
GOTERM_BP_DIRECT	GO:0070633~transepithelial transport	2	1.51515	0.0653226	ABCC2, ABCG2	132	10	19462	29.4879	1	0.253005	0.217935
GOTERM_BP_DIRECT	GO:0071287~cellular response to manganese ion	2	1.51515	0.0653226	APP, HSPA5	132	10	19462	29.4879	1	0.253005	0.217935
GOTERM_BP_DIRECT	GO:0007191~adenylate cyclase-activating dopamine receptor signaling pathway	2	1.51515	0.0653226	DRD1, DRD5	132	10	19462	29.4879	1	0.253005	0.217935
GOTERM_BP_DIRECT	GO:0001783~B cell apoptotic process	2	1.51515	0.0653226	BCL2, BAX	132	10	19462	29.4879	1	0.253005	0.217935
GOTERM_BP_DIRECT	GO:0060068~vagina development	2	1.51515	0.0653226	BAX, ESR1	132	10	19462	29.4879	1	0.253005	0.217935
GOTERM_BP_DIRECT	GO:0001963~synaptic transmission, dopaminergic	2	1.51515	0.0653226	DRD1, DRD5	132	10	19462	29.4879	1	0.253005	0.217935
GOTERM_BP_DIRECT	GO:0002262~myeloid cell homeostasis	2	1.51515	0.0653226	BAX, SOD1	132	10	19462	29.4879	1	0.253005	0.217935
GOTERM_BP_DIRECT	GO:0032886~regulation of microtubule-based process	2	1.51515	0.0653226	GSK3B, ERBB2	132	10	19462	29.4879	1	0.253005	0.217935
GOTERM_BP_DIRECT	GO:0070431~nucleotide-binding oligomerization domain containing 2 signaling pathway	2	1.51515	0.0653226	NFKBIA, RELA	132	10	19462	29.4879	1	0.253005	0.217935
GOTERM_BP_DIRECT	GO:0051481~negative regulation of cytosolic calcium ion concentration	2	1.51515	0.0653226	OPRM1, DRD2	132	10	19462	29.4879	1	0.253005	0.217935
GOTERM_BP_DIRECT	GO:1901522~positive regulation of transcription from RNA polymerase II promoter involved in cellular response to chemical stimulus	2	1.51515	0.0653226	RELA, RUNX2	132	10	19462	29.4879	1	0.253005	0.217935
GOTERM_BP_DIRECT	GO:1902966~positive regulation of protein localization to early endosome	2	1.51515	0.0653226	EGF, VEGFA	132	10	19462	29.4879	1	0.253005	0.217935
GOTERM_BP_DIRECT	GO:0030432~peristalsis	2	1.51515	0.0653226	DRD1, DRD2	132	10	19462	29.4879	1	0.253005	0.217935
GOTERM_BP_DIRECT	GO:0001570~vasculogenesis	3	2.27273	0.0673116	TGFB1, CAV1, VEGFA	132	63	19462	7.02092	1	0.260325	0.22424
GOTERM_BP_DIRECT	GO:0007399~nervous system development	7	5.30303	0.0677139	CHRM2, ACHE, CHRM3, APP, CHRM1, FOS, VEGFA	132	425	19462	2.42841	1	0.261495	0.225248
GOTERM_BP_DIRECT	GO:0010887~negative regulation of cholesterol storage	2	1.51515	0.0716173	PPARG, PPARA	132	11	19462	26.8072	1	0.270211	0.232756
GOTERM_BP_DIRECT	GO:0070242~thymocyte apoptotic process	2	1.51515	0.0716173	BAX, TP53	132	11	19462	26.8072	1	0.270211	0.232756
GOTERM_BP_DIRECT	GO:0072577~endothelial cell apoptotic process	2	1.51515	0.0716173	IL10, TNF	132	11	19462	26.8072	1	0.270211	0.232756
GOTERM_BP_DIRECT	GO:0051974~negative regulation of telomerase activity	2	1.51515	0.0716173	PPARG, TP53	132	11	19462	26.8072	1	0.270211	0.232756
GOTERM_BP_DIRECT	GO:0030431~sleep	2	1.51515	0.0716173	FOS, HTR2A	132	11	19462	26.8072	1	0.270211	0.232756
GOTERM_BP_DIRECT	GO:1900407~regulation of cellular response to oxidative stress	2	1.51515	0.0716173	ALOX5, NFE2L2	132	11	19462	26.8072	1	0.270211	0.232756
GOTERM_BP_DIRECT	GO:0071223~cellular response to lipoteichoic acid	2	1.51515	0.0716173	MAPK14, RELA	132	11	19462	26.8072	1	0.270211	0.232756
GOTERM_BP_DIRECT	GO:1900222~negative regulation of beta-amyloid clearance	2	1.51515	0.0716173	IFNG, TNF	132	11	19462	26.8072	1	0.270211	0.232756
GOTERM_BP_DIRECT	GO:0042167~heme catabolic process	2	1.51515	0.0716173	ABCC2, HMOX1	132	11	19462	26.8072	1	0.270211	0.232756
GOTERM_BP_DIRECT	GO:0031639~plasminogen activation	2	1.51515	0.0716173	PLAU, PLAT	132	11	19462	26.8072	1	0.270211	0.232756
GOTERM_BP_DIRECT	GO:0048149~behavioral response to ethanol	2	1.51515	0.0716173	OPRM1, DRD2	132	11	19462	26.8072	1	0.270211	0.232756
GOTERM_BP_DIRECT	GO:0002237~response to molecule of bacterial origin	2	1.51515	0.0716173	IL10, CXCL8	132	11	19462	26.8072	1	0.270211	0.232756
GOTERM_BP_DIRECT	GO:0046622~positive regulation of organ growth	2	1.51515	0.0716173	IGF2, AKT1	132	11	19462	26.8072	1	0.270211	0.232756
GOTERM_BP_DIRECT	GO:1904628~cellular response to phorbol 13-acetate 12-myristate	2	1.51515	0.0716173	MYC, FOS	132	11	19462	26.8072	1	0.270211	0.232756
GOTERM_BP_DIRECT	GO:1901380~negative regulation of potassium ion transmembrane transport	2	1.51515	0.0716173	KCNH2, CAV1	132	11	19462	26.8072	1	0.270211	0.232756
GOTERM_BP_DIRECT	GO:1904044~response to aldosterone	2	1.51515	0.0716173	CDKN1A, PARP1	132	11	19462	26.8072	1	0.270211	0.232756
GOTERM_BP_DIRECT	GO:0014070~response to organic cyclic compound	3	2.27273	0.0729854	CYP1A1, CDK1, PPARA	132	66	19462	6.70179	1	0.274978	0.236862
GOTERM_BP_DIRECT	GO:0030216~keratinocyte differentiation	3	2.27273	0.07491	PPP3CA, CDKN1A, CASP3	132	67	19462	6.60176	1	0.281422	0.242413
GOTERM_BP_DIRECT	GO:0007346~regulation of mitotic cell cycle	3	2.27273	0.07491	RB1, CDKN1A, MYC	132	67	19462	6.60176	1	0.281422	0.242413
GOTERM_BP_DIRECT	GO:0051898~negative regulation of protein kinase B signaling	3	2.27273	0.0768508	DRD2, PPARA, XDH	132	68	19462	6.50468	1	0.285197	0.245665
GOTERM_BP_DIRECT	GO:0071493~cellular response to UV-B	2	1.51515	0.0778698	CDKN1A, MAPK14	132	12	19462	24.5732	1	0.285197	0.245665
GOTERM_BP_DIRECT	GO:0010918~positive regulation of mitochondrial membrane potential	2	1.51515	0.0778698	MYC, AKT1	132	12	19462	24.5732	1	0.285197	0.245665
GOTERM_BP_DIRECT	GO:1990440~positive regulation of transcription from RNA polymerase II promoter in response to endoplasmic reticulum stress	2	1.51515	0.0778698	HSPA5, TP53	132	12	19462	24.5732	1	0.285197	0.245665
GOTERM_BP_DIRECT	GO:0032308~positive regulation of prostaglandin secretion	2	1.51515	0.0778698	IL1A, IL1B	132	12	19462	24.5732	1	0.285197	0.245665
GOTERM_BP_DIRECT	GO:0097011~cellular response to granulocyte macrophage colony-stimulating factor stimulus	2	1.51515	0.0778698	MAPK1, AKT1	132	12	19462	24.5732	1	0.285197	0.245665
GOTERM_BP_DIRECT	GO:0051926~negative regulation of calcium ion transport	2	1.51515	0.0778698	NOS3, PTGS2	132	12	19462	24.5732	1	0.285197	0.245665
GOTERM_BP_DIRECT	GO:1990535~neuron projection maintenance	2	1.51515	0.0778698	APP, INSR	132	12	19462	24.5732	1	0.285197	0.245665
GOTERM_BP_DIRECT	GO:0051549~positive regulation of keratinocyte migration	2	1.51515	0.0778698	MMP9, MTOR	132	12	19462	24.5732	1	0.285197	0.245665
GOTERM_BP_DIRECT	GO:0002903~negative regulation of B cell apoptotic process	2	1.51515	0.0778698	BCL2, IL2	132	12	19462	24.5732	1	0.285197	0.245665
GOTERM_BP_DIRECT	GO:0007406~negative regulation of neuroblast proliferation	2	1.51515	0.0778698	TGFB1, TP53	132	12	19462	24.5732	1	0.285197	0.245665
GOTERM_BP_DIRECT	GO:0046902~regulation of mitochondrial membrane permeability	2	1.51515	0.0778698	BCL2, BCL2L1	132	12	19462	24.5732	1	0.285197	0.245665
GOTERM_BP_DIRECT	GO:0035773~insulin secretion involved in cellular response to glucose stimulus	2	1.51515	0.0778698	RAF1, HIF1A	132	12	19462	24.5732	1	0.285197	0.245665
GOTERM_BP_DIRECT	GO:2000343~positive regulation of chemokine (C-X-C motif) ligand 2 production	2	1.51515	0.0778698	TGFB1, TNF	132	12	19462	24.5732	1	0.285197	0.245665
GOTERM_BP_DIRECT	GO:0010226~response to lithium ion	2	1.51515	0.0778698	PTGS2, NFE2L2	132	12	19462	24.5732	1	0.285197	0.245665
GOTERM_BP_DIRECT	GO:0033327~Leydig cell differentiation	2	1.51515	0.0778698	AR, CCND1	132	12	19462	24.5732	1	0.285197	0.245665
GOTERM_BP_DIRECT	GO:0016572~histone phosphorylation	2	1.51515	0.0778698	CCNA2, CDK2	132	12	19462	24.5732	1	0.285197	0.245665
GOTERM_BP_DIRECT	GO:2001028~positive regulation of endothelial cell chemotaxis	2	1.51515	0.0778698	HSPB1, VEGFA	132	12	19462	24.5732	1	0.285197	0.245665
GOTERM_BP_DIRECT	GO:0060395~SMAD protein signal transduction	3	2.27273	0.0807796	TGFB1, FOS, RUNX2	132	70	19462	6.31883	1	0.295031	0.254136
GOTERM_BP_DIRECT	GO:0070098~chemokine-mediated signaling pathway	3	2.27273	0.0807796	CXCL10, CXCL8, CCL2	132	70	19462	6.31883	1	0.295031	0.254136
GOTERM_BP_DIRECT	GO:0042711~maternal behavior	2	1.51515	0.0840805	DRD1, NR3C1	132	13	19462	22.683	1	0.300402	0.258762
GOTERM_BP_DIRECT	GO:0071470~cellular response to osmotic stress	2	1.51515	0.0840805	SLC2A4, MTOR	132	13	19462	22.683	1	0.300402	0.258762
GOTERM_BP_DIRECT	GO:0045670~regulation of osteoclast differentiation	2	1.51515	0.0840805	TNF, MTOR	132	13	19462	22.683	1	0.300402	0.258762
GOTERM_BP_DIRECT	GO:1903377~negative regulation of oxidative stress-induced neuron intrinsic apoptotic signaling pathway	2	1.51515	0.0840805	IL10, HIF1A	132	13	19462	22.683	1	0.300402	0.258762
GOTERM_BP_DIRECT	GO:0043117~positive regulation of vascular permeability	2	1.51515	0.0840805	TGFB1, VEGFA	132	13	19462	22.683	1	0.300402	0.258762
GOTERM_BP_DIRECT	GO:0002523~leukocyte migration involved in inflammatory response	2	1.51515	0.0840805	ALOX5, TNF	132	13	19462	22.683	1	0.300402	0.258762
GOTERM_BP_DIRECT	GO:0040015~negative regulation of multicellular organism growth	2	1.51515	0.0840805	ADRB1, ADRB2	132	13	19462	22.683	1	0.300402	0.258762
GOTERM_BP_DIRECT	GO:0043568~positive regulation of insulin-like growth factor receptor signaling pathway	2	1.51515	0.0840805	AR, IGFBP3	132	13	19462	22.683	1	0.300402	0.258762
GOTERM_BP_DIRECT	GO:0002031~G-protein coupled receptor internalization	2	1.51515	0.0840805	HTR1B, DRD2	132	13	19462	22.683	1	0.300402	0.258762
GOTERM_BP_DIRECT	GO:0071372~cellular response to follicle-stimulating hormone stimulus	2	1.51515	0.0840805	POR, PLAT	132	13	19462	22.683	1	0.300402	0.258762
GOTERM_BP_DIRECT	GO:0002024~diet induced thermogenesis	2	1.51515	0.0840805	ADRB1, ADRB2	132	13	19462	22.683	1	0.300402	0.258762
GOTERM_BP_DIRECT	GO:0014075~response to amine	2	1.51515	0.0840805	NQO1, CDK1	132	13	19462	22.683	1	0.300402	0.258762
GOTERM_BP_DIRECT	GO:0050795~regulation of behavior	2	1.51515	0.0840805	HTR1A, HTR1B	132	13	19462	22.683	1	0.300402	0.258762
GOTERM_BP_DIRECT	GO:0033148~positive regulation of intracellular estrogen receptor signaling pathway	2	1.51515	0.0840805	AR, PARP1	132	13	19462	22.683	1	0.300402	0.258762
GOTERM_BP_DIRECT	GO:0033993~response to lipid	2	1.51515	0.0840805	PPARG, PPARA	132	13	19462	22.683	1	0.300402	0.258762
GOTERM_BP_DIRECT	GO:0010659~cardiac muscle cell apoptotic process	2	1.51515	0.0840805	HSP90AA1, TP53	132	13	19462	22.683	1	0.300402	0.258762
GOTERM_BP_DIRECT	GO:0009791~post-embryonic development	3	2.27273	0.0847696	CYP1A2, BCL2, MTOR	132	72	19462	6.14331	1	0.302042	0.260175
GOTERM_BP_DIRECT	GO:0033674~positive regulation of kinase activity	3	2.27273	0.0847696	INSR, ERBB2, EGFR	132	72	19462	6.14331	1	0.302042	0.260175
GOTERM_BP_DIRECT	GO:0007416~synapse assembly	3	2.27273	0.0867867	ACHE, DRD1, DRD2	132	73	19462	6.05915	1	0.30881	0.266005
GOTERM_BP_DIRECT	GO:0032092~positive regulation of protein binding	3	2.27273	0.0888183	GSK3B, APP, CAV1	132	74	19462	5.97727	1	0.315611	0.271863
GOTERM_BP_DIRECT	GO:0048011~neurotrophin TRK receptor signaling pathway	2	1.51515	0.0902498	CASP3, RAF1	132	14	19462	21.0628	1	0.317689	0.273653
GOTERM_BP_DIRECT	GO:0001878~response to yeast	2	1.51515	0.0902498	APP, MPO	132	14	19462	21.0628	1	0.317689	0.273653
GOTERM_BP_DIRECT	GO:2001171~positive regulation of ATP biosynthetic process	2	1.51515	0.0902498	MYC, PPARA	132	14	19462	21.0628	1	0.317689	0.273653
GOTERM_BP_DIRECT	GO:0010389~regulation of G2/M transition of mitotic cell cycle	2	1.51515	0.0902498	CDKN1A, CDK2	132	14	19462	21.0628	1	0.317689	0.273653
GOTERM_BP_DIRECT	GO:0097284~hepatocyte apoptotic process	2	1.51515	0.0902498	RB1, BCL2L1	132	14	19462	21.0628	1	0.317689	0.273653
GOTERM_BP_DIRECT	GO:0010739~positive regulation of protein kinase A signaling	2	1.51515	0.0902498	APP, ADRB2	132	14	19462	21.0628	1	0.317689	0.273653
GOTERM_BP_DIRECT	GO:0043068~positive regulation of programmed cell death	2	1.51515	0.0902498	CDKN1A, TNF	132	14	19462	21.0628	1	0.317689	0.273653
GOTERM_BP_DIRECT	GO:0098869~cellular oxidant detoxification	3	2.27273	0.0929235	GSTP1, PTGS2, PTGS1	132	76	19462	5.81998	1	0.325791	0.280631
GOTERM_BP_DIRECT	GO:0045669~positive regulation of osteoblast differentiation	3	2.27273	0.0929235	PPP3CA, IL6, RUNX2	132	76	19462	5.81998	1	0.325791	0.280631
GOTERM_BP_DIRECT	GO:0043687~post-translational protein modification	3	2.27273	0.0929235	CCNA2, CDK2, PRKCA	132	76	19462	5.81998	1	0.325791	0.280631
GOTERM_BP_DIRECT	GO:0070166~enamel mineralization	2	1.51515	0.0963778	TGFB1, PPARA	132	15	19462	19.6586	1	0.330834	0.284976
GOTERM_BP_DIRECT	GO:0006978~DNA damage response, signal transduction by p53 class mediator resulting in transcription of p21 class mediator	2	1.51515	0.0963778	CDKN1A, TP53	132	15	19462	19.6586	1	0.330834	0.284976
GOTERM_BP_DIRECT	GO:0010524~positive regulation of calcium ion transport into cytosol	2	1.51515	0.0963778	CAV1, BAX	132	15	19462	19.6586	1	0.330834	0.284976
GOTERM_BP_DIRECT	GO:0021854~hypothalamus development	2	1.51515	0.0963778	MYC, BAX	132	15	19462	19.6586	1	0.330834	0.284976
GOTERM_BP_DIRECT	GO:0032966~negative regulation of collagen biosynthetic process	2	1.51515	0.0963778	IL6, PPARG	132	15	19462	19.6586	1	0.330834	0.284976
GOTERM_BP_DIRECT	GO:0033173~calcineurin-NFAT signaling cascade	2	1.51515	0.0963778	PPP3CA, MTOR	132	15	19462	19.6586	1	0.330834	0.284976
GOTERM_BP_DIRECT	GO:0002281~macrophage activation involved in immune response	2	1.51515	0.0963778	IFNG, TNF	132	15	19462	19.6586	1	0.330834	0.284976
GOTERM_BP_DIRECT	GO:0050930~induction of positive chemotaxis	2	1.51515	0.0963778	CXCL8, VEGFA	132	15	19462	19.6586	1	0.330834	0.284976
GOTERM_BP_DIRECT	GO:0007625~grooming behavior	2	1.51515	0.0963778	DRD1, DRD2	132	15	19462	19.6586	1	0.330834	0.284976
GOTERM_BP_DIRECT	GO:0045745~positive regulation of G-protein coupled receptor protein signaling pathway	2	1.51515	0.0963778	APP, DRD2	132	15	19462	19.6586	1	0.330834	0.284976
GOTERM_BP_DIRECT	GO:0010831~positive regulation of myotube differentiation	2	1.51515	0.0963778	MAPK14, MTOR	132	15	19462	19.6586	1	0.330834	0.284976
GOTERM_BP_DIRECT	GO:0010763~positive regulation of fibroblast migration	2	1.51515	0.0963778	TGFB1, AKT1	132	15	19462	19.6586	1	0.330834	0.284976
GOTERM_BP_DIRECT	GO:0006112~energy reserve metabolic process	2	1.51515	0.0963778	MYC, MTOR	132	15	19462	19.6586	1	0.330834	0.284976
GOTERM_BP_DIRECT	GO:0097049~motor neuron apoptotic process	2	1.51515	0.0963778	BCL2, BAX	132	15	19462	19.6586	1	0.330834	0.284976
GOTERM_BP_DIRECT	GO:0050966~detection of mechanical stimulus involved in sensory perception of pain	2	1.51515	0.0963778	HTR2A, TNF	132	15	19462	19.6586	1	0.330834	0.284976
GOTERM_BP_DIRECT	GO:0045348~positive regulation of MHC class II biosynthetic process	2	1.51515	0.0963778	IL10, IFNG	132	15	19462	19.6586	1	0.330834	0.284976
GOTERM_BP_DIRECT	GO:0006898~receptor-mediated endocytosis	3	2.27273	0.097083	INSR, ADRB2, EGFR	132	78	19462	5.67075	1	0.33282	0.286686
GOTERM_BP_DIRECT	GO:0009267~cellular response to starvation	3	2.27273	0.0991825	CAV1, PPARA, MTOR	132	79	19462	5.59896	1	0.339574	0.292504
