# Supplementary material for: Mechanism of Huaiqihuang (HQH) against cyclophosphamide (CYP)-induced hippocampal neurotoxicity based on network pharmacology, molecular docking and experimental verification
Source: Front Cell Dev Biol. 2025 Sep 3;13:1629110. doi: 10.3389/fcell.2025.1629110 (PMC12440942; doi:10.3389/fcell.2025.1629110)
Supplement: Supplementary file 6 [file Table6.xls]

## Sheet: Sheet1
Category	Term	Count	%	PValue	Genes	List Total	Pop Hits	Pop Total	Fold Enrichment	Bonferroni	Benjamini	FDR
KEGG_PATHWAY	hsa05200:Pathways in cancer	55	41.6667	2.22767e-33	RB1, GSK3B, CDKN1A, CXCL8, ELK1, CASP9, CASP8, CCND1, MYC, CASP3, AKT1, HSP90AA1, CHUK, MMP1, MMP2, PRKCA, FOS, MMP9, CCNA2, AR, IFNG, PPARG, RAF1, TP53, GSTP1, PTGER3, PTGS2, HIF1A, EGFR, RELA, MAPK8, ERBB2, E2F1, HMOX1, MAPK1, NQO1, TGFB1, GSTM1, NOS2, EGF, STAT1, IGF2, ESR1, MTOR, ESR2, IL2, VEGFA, NFKBIA, IL6, CDK2, BCL2, CYCS, BAX, NFE2L2, BCL2L1	124	531	8586	7.17195	5.48006e-31	5.48006e-31	1.91579e-31
KEGG_PATHWAY	hsa05417:Lipid and atherosclerosis	36	27.2727	4.9606e-28	GSK3B, CXCL8, TNF, RELA, ICAM1, CASP9, PPP3CA, MAPK8, CASP8, CASP3, CCL2, AKT1, MAPK1, HSP90AA1, VCAM1, HSPA5, CHUK, MMP1, NOS3, MMP3, PRKCA, FOS, MAPK14, MMP9, NFKBIA, IL6, CD40LG, IL1B, CYP1A1, BCL2, BAX, CYCS, PPARG, TP53, BCL2L1, NFE2L2	124	215	8586	11.594	1.22031e-25	6.10153e-26	2.13306e-26
KEGG_PATHWAY	hsa05215:Prostate cancer	26	19.697	2.65749e-25	RB1, GSK3B, CDKN1A, GSTP1, PLAT, RELA, EGFR, CASP9, CCND1, PLAU, ERBB2, E2F1, AKT1, MAPK1, HSP90AA1, CHUK, EGF, MMP3, MMP9, MTOR, NFKBIA, AR, CDK2, BCL2, RAF1, TP53	124	97	8586	18.5597	6.53743e-23	2.17914e-23	7.61815e-24
KEGG_PATHWAY	hsa05161:Hepatitis B	30	22.7273	2.07268e-24	RB1, CDKN1A, CXCL8, ELK1, TNF, RELA, CASP9, MAPK8, CASP8, MYC, CASP3, E2F1, AKT1, MAPK1, TGFB1, CHUK, STAT1, PRKCA, FOS, MAPK14, MMP9, NFKBIA, CCNA2, IL6, CDK2, BCL2, BAX, CYCS, RAF1, TP53	124	162	8586	12.8226	5.0988e-22	1.2747e-22	4.45627e-23
KEGG_PATHWAY	hsa05418:Fluid shear stress and atherosclerosis	28	21.2121	9.81229e-24	GSTP1, PLAT, TNF, RELA, ICAM1, THBD, MAPK8, CCL2, AKT1, HMOX1, NQO1, HSP90AA1, GSTM1, VCAM1, CHUK, NOS3, CAV1, MMP2, FOS, MAPK14, MMP9, VEGFA, IL1A, IFNG, IL1B, BCL2, TP53, NFE2L2	124	139	8586	13.948	2.41382e-21	4.82765e-22	1.68771e-22
KEGG_PATHWAY	hsa04933:AGE-RAGE signaling pathway in diabetic complications	25	18.9394	1.71292e-23	CXCL8, TNF, RELA, ICAM1, THBD, MAPK8, CCND1, CASP3, CCL2, AKT1, MAPK1, TGFB1, VCAM1, NOS3, STAT1, MMP2, PRKCA, MAPK14, VEGFA, COL1A1, IL1A, IL6, IL1B, BCL2, BAX	124	100	8586	17.3105	4.21378e-21	7.02297e-22	2.45519e-22
KEGG_PATHWAY	hsa05163:Human cytomegalovirus infection	32	24.2424	1.60622e-22	RB1, GSK3B, CDKN1A, CXCL8, PTGER3, PTGS2, ELK1, TNF, RELA, EGFR, CASP9, PPP3CA, CASP8, CCND1, MYC, CASP3, E2F1, CCL2, AKT1, MAPK1, CHUK, PRKCA, MAPK14, MTOR, VEGFA, NFKBIA, IL6, IL1B, BAX, CYCS, RAF1, TP53	124	225	8586	9.84774	3.95129e-20	5.6447e-21	1.97335e-21
KEGG_PATHWAY	hsa05167:Kaposi sarcoma-associated herpesvirus infection	30	22.7273	4.28707e-22	RB1, GSK3B, CDKN1A, CXCL8, PTGS2, HIF1A, RELA, ICAM1, CASP9, PPP3CA, MAPK8, CASP8, CCND1, MYC, CASP3, E2F1, AKT1, MAPK1, CHUK, STAT1, FOS, MAPK14, MTOR, VEGFA, NFKBIA, IL6, BAX, CYCS, RAF1, TP53	124	194	8586	10.7075	1.05462e-19	1.31827e-20	4.6086e-21
KEGG_PATHWAY	hsa05212:Pancreatic cancer	21	15.9091	1.46134e-20	RB1, CDKN1A, TGFB1, CHUK, STAT1, EGF, EGFR, MTOR, RELA, VEGFA, CASP9, MAPK8, CCND1, ERBB2, E2F1, BAX, AKT1, MAPK1, RAF1, TP53, BCL2L1	124	76	8586	19.1326	3.59489e-18	3.99432e-19	1.39639e-19
KEGG_PATHWAY	hsa04657:IL-17 signaling pathway	22	16.6667	6.29242e-20	GSK3B, HSP90AA1, CXCL8, CHUK, MMP1, MMP3, FOS, PTGS2, MAPK14, TNF, MMP9, RELA, NFKBIA, CXCL10, IL6, MAPK8, CASP8, IFNG, IL1B, CASP3, CCL2, MAPK1	124	94	8586	16.2056	1.54794e-17	1.54794e-18	5.41149e-19
KEGG_PATHWAY	hsa05207:Chemical carcinogenesis - receptor activation	29	21.9697	7.66758e-20	RB1, NR1I3, ADRB1, AHR, ADRB2, CYP3A4, RELA, EGFR, CCND1, MYC, E2F1, CYP1B1, AKT1, MAPK1, HSP90AA1, GSTM1, EGF, PRKCA, FOS, ESR1, MTOR, ESR2, VEGFA, AR, CYP1A2, CYP1A1, BCL2, RAF1, PPARA	124	212	8586	9.47177	1.88622e-17	1.71475e-18	5.99465e-19
KEGG_PATHWAY	hsa05160:Hepatitis C	26	19.697	1.03553e-19	RB1, GSK3B, CDKN1A, TNF, RELA, EGFR, CASP9, CASP8, CCND1, MYC, CASP3, E2F1, AKT1, MAPK1, CHUK, EGF, STAT1, NFKBIA, CXCL10, IFNG, CDK2, BAX, CYCS, RAF1, PPARA, TP53	124	158	8586	11.3942	2.54741e-17	2.12285e-18	7.42133e-19
KEGG_PATHWAY	hsa05219:Bladder cancer	16	12.1212	4.16591e-18	RB1, CDKN1A, CXCL8, MMP1, EGF, MMP2, MMP9, EGFR, VEGFA, CCND1, MYC, ERBB2, E2F1, MAPK1, RAF1, TP53	124	41	8586	27.0212	1.02481e-15	7.88319e-17	2.75591e-17
KEGG_PATHWAY	hsa05145:Toxoplasmosis	21	15.9091	4.68799e-17	IL10, TGFB1, NOS2, CHUK, STAT1, MAPK14, TNF, RELA, CASP9, NFKBIA, MAPK8, CASP8, CD40LG, IFNG, CASP3, ALOX5, BCL2, AKT1, MAPK1, CYCS, BCL2L1	124	111	8586	13.0998	1.15324e-14	8.23746e-16	2.87976e-16
KEGG_PATHWAY	hsa01522:Endocrine resistance	20	15.1515	7.16032e-17	RB1, CDKN1A, MMP2, FOS, MAPK14, ESR1, MMP9, EGFR, MTOR, ESR2, MAPK8, CCND1, ERBB2, E2F1, BCL2, BAX, AKT1, MAPK1, RAF1, TP53	124	98	8586	14.131	2.73115e-14	1.17429e-15	4.10525e-16
KEGG_PATHWAY	hsa05210:Colorectal cancer	19	14.3939	1.16918e-16	GSK3B, CDKN1A, TGFB1, EGF, FOS, EGFR, MTOR, CASP9, MAPK8, CCND1, MYC, CASP3, BCL2, BAX, AKT1, MAPK1, CYCS, RAF1, TP53	124	86	8586	15.2976	2.73115e-14	1.79762e-15	6.28435e-16
KEGG_PATHWAY	hsa05162:Measles	22	16.6667	2.64509e-16	GSK3B, CHUK, STAT1, FOS, IL2, RELA, CASP9, NFKBIA, IL1A, IL6, MAPK8, CASP8, CCND1, IL1B, CASP3, CDK2, BCL2, BAX, AKT1, CYCS, TP53, BCL2L1	124	138	8586	11.0386	5.4623e-14	3.82761e-15	1.33811e-15
KEGG_PATHWAY	hsa05222:Small cell lung cancer	19	14.3939	4.1769e-16	RB1, CDKN1A, NOS2, CHUK, PTGS2, RELA, CASP9, NFKBIA, CCND1, MYC, CASP3, CDK2, E2F1, BCL2, BAX, AKT1, CYCS, TP53, BCL2L1	124	92	8586	14.3	1.09246e-13	5.70843e-15	1.99563e-15
KEGG_PATHWAY	hsa05169:Epstein-Barr virus infection	25	18.9394	5.33066e-16	RB1, CDKN1A, TNF, RELA, ICAM1, CASP9, MAPK8, CASP8, CCND1, MYC, CASP3, E2F1, AKT1, CHUK, STAT1, MAPK14, NFKBIA, CCNA2, CXCL10, IL6, CDK2, BCL2, BAX, CYCS, TP53	124	202	8586	8.56955	1.36557e-13	6.9018e-15	2.41282e-15
KEGG_PATHWAY	hsa05205:Proteoglycans in cancer	25	18.9394	8.59844e-16	CDKN1A, ELK1, HIF1A, TNF, EGFR, CCND1, PLAU, MYC, CASP3, ERBB2, AKT1, MAPK1, TGFB1, CAV1, MMP2, IGF2, PRKCA, MAPK14, MMP9, ESR1, MTOR, VEGFA, COL1A1, RAF1, TP53	124	205	8586	8.44414	2.18492e-13	1.05761e-14	3.69733e-15
KEGG_PATHWAY	hsa05225:Hepatocellular carcinoma	23	17.4242	1.37383e-15	RB1, NQO1, GSK3B, CDKN1A, TGFB1, GSTM1, GSTP1, IGF2, PRKCA, ELK1, EGFR, MTOR, CCND1, MYC, E2F1, BAX, AKT1, HMOX1, MAPK1, RAF1, TP53, NFE2L2, BCL2L1	124	168	8586	9.47955	3.27738e-13	1.60935e-14	5.62617e-15
KEGG_PATHWAY	hsa04668:TNF signaling pathway	20	15.1515	1.48444e-15	VCAM1, CHUK, MMP3, FOS, PTGS2, MAPK14, TNF, MMP9, RELA, ICAM1, NFKBIA, CXCL10, IL6, MAPK8, CASP8, IL1B, CASP3, CCL2, AKT1, MAPK1	124	114	8586	12.1477	3.55049e-13	1.65987e-14	5.80281e-15
KEGG_PATHWAY	hsa05142:Chagas disease	19	14.3939	2.95634e-15	IL10, TGFB1, CXCL8, NOS2, CHUK, FOS, MAPK14, TNF, IL2, RELA, NFKBIA, IL6, MAPK8, CASP8, IFNG, IL1B, CCL2, AKT1, MAPK1	124	102	8586	12.898	7.3741e-13	3.162e-14	1.10541e-14
KEGG_PATHWAY	hsa05152:Tuberculosis	23	17.4242	5.95233e-15	IL10, TGFB1, NOS2, STAT1, MAPK14, TNF, RELA, CASP9, IL1A, PPP3CA, IL6, MAPK8, CASP8, IFNG, IL1B, CASP3, BCL2, BAX, AKT1, MAPK1, CYCS, RAF1, CTSD	124	180	8586	8.84758	1.47482e-12	6.10114e-14	2.13292e-14
KEGG_PATHWAY	hsa04151:PI3K-Akt signaling pathway	30	22.7273	1.20428e-14	CHRM2, GSK3B, CDKN1A, CHRM1, RELA, EGFR, CASP9, CCND1, MYC, ERBB2, SPP1, AKT1, MAPK1, HSP90AA1, CHUK, EGF, NOS3, INSR, IGF2, PRKCA, IL2, MTOR, VEGFA, COL1A1, IL6, CDK2, BCL2, RAF1, TP53, BCL2L1	124	359	8586	5.78623	2.94964e-12	1.18501e-13	4.14272e-14
KEGG_PATHWAY	hsa05164:Influenza A	22	16.6667	2.40641e-14	CXCL8, CHUK, STAT1, PRKCA, TNF, RELA, ICAM1, CASP9, NFKBIA, IL1A, CXCL10, IL6, CASP8, IFNG, IL1B, CASP3, BAX, CCL2, AKT1, MAPK1, CYCS, RAF1	124	171	8586	8.90832	5.92659e-12	2.27683e-13	7.95966e-14
KEGG_PATHWAY	hsa04218:Cellular senescence	21	15.9091	4.59442e-14	RB1, CDKN1A, TGFB1, CXCL8, IGFBP3, MAPK14, MTOR, RELA, CCNA2, IL1A, PPP3CA, IL6, CCND1, MYC, CDK2, E2F1, CDK1, AKT1, MAPK1, RAF1, TP53	124	156	8586	9.32103	1.1307e-11	4.18603e-13	1.46341e-13
KEGG_PATHWAY	hsa05166:Human T-cell leukemia virus 1 infection	24	18.1818	5.1229e-14	RB1, CDKN1A, TGFB1, CHUK, FOS, ELK1, TNF, IL2, RELA, ICAM1, NFKBIA, CCNA2, PPP3CA, IL6, MAPK8, CCND1, MYC, CDK2, E2F1, BAX, AKT1, MAPK1, TP53, BCL2L1	124	222	8586	7.48561	1.25906e-11	4.50083e-13	1.57346e-13
KEGG_PATHWAY	hsa04659:Th17 cell differentiation	18	13.6364	1.35454e-13	HSP90AA1, TGFB1, CHUK, STAT1, AHR, FOS, MAPK14, HIF1A, IL2, MTOR, RELA, NFKBIA, PPP3CA, IL6, MAPK8, IFNG, IL1B, MAPK1	124	108	8586	11.5403	3.332e-11	1.14902e-12	4.0169e-13
KEGG_PATHWAY	hsa04066:HIF-1 signaling pathway	18	13.6364	1.58559e-13	CDKN1A, NOS2, NOS3, EGF, INSR, PRKCA, HIF1A, EGFR, MTOR, RELA, VEGFA, IL6, IFNG, ERBB2, BCL2, AKT1, HMOX1, MAPK1	124	109	8586	11.4344	3.90008e-11	1.30018e-12	4.54536e-13
KEGG_PATHWAY	hsa05208:Chemical carcinogenesis - reactive oxygen species	23	17.4242	5.32182e-13	NQO1, GSTM1, CHUK, EGF, AHR, FOS, MAPK14, HIF1A, EGFR, RELA, SOD1, VEGFA, NFKBIA, MAPK8, CYP1A2, CAT, CYP1A1, CYP1B1, AKT1, HMOX1, MAPK1, RAF1, NFE2L2	124	223	8586	7.14154	1.30904e-10	4.17758e-12	1.46046e-12
KEGG_PATHWAY	hsa04210:Apoptosis	19	14.3939	5.43425e-13	PARP1, CHUK, FOS, TNF, RELA, CASP9, NFKBIA, MAPK8, CASP8, CASP3, BCL2, BAX, AKT1, MAPK1, CYCS, RAF1, CTSD, TP53, BCL2L1	124	136	8586	9.67351	1.3369e-10	4.17758e-12	1.46046e-12
KEGG_PATHWAY	hsa05213:Endometrial cancer	14	10.6061	1.02989e-12	GSK3B, CDKN1A, EGF, ELK1, EGFR, CASP9, CCND1, MYC, ERBB2, BAX, AKT1, MAPK1, RAF1, TP53	124	58	8586	16.7136	2.53341e-10	7.67738e-12	2.68396e-12
KEGG_PATHWAY	hsa04625:C-type lectin receptor signaling pathway	17	12.8788	1.07642e-12	IL10, CHUK, STAT1, PTGS2, MAPK14, TNF, IL2, RELA, NFKBIA, PPP3CA, IL6, MAPK8, CASP8, IL1B, AKT1, MAPK1, RAF1	124	104	8586	11.3184	2.64812e-10	7.78824e-12	2.72272e-12
KEGG_PATHWAY	hsa01524:Platinum drug resistance	15	11.3636	1.312e-12	CDKN1A, GSTM1, ABCC2, GSTP1, CASP9, CASP8, CASP3, ERBB2, BCL2, BAX, AKT1, MAPK1, CYCS, TP53, BCL2L1	124	73	8586	14.2278	3.2274e-10	9.22152e-12	3.22378e-12
KEGG_PATHWAY	hsa05220:Chronic myeloid leukemia	15	11.3636	2.35271e-12	RB1, CDKN1A, TGFB1, CHUK, RELA, NFKBIA, CCND1, MYC, E2F1, BAX, AKT1, MAPK1, RAF1, TP53, BCL2L1	124	76	8586	13.6662	5.78758e-10	1.60768e-11	5.62036e-12
KEGG_PATHWAY	hsa04926:Relaxin signaling pathway	18	13.6364	2.71572e-12	TGFB1, NOS2, NOS3, MMP1, MMP2, PRKCA, FOS, MAPK14, MMP9, EGFR, RELA, VEGFA, NFKBIA, COL1A1, MAPK8, AKT1, MAPK1, RAF1	124	129	8586	9.66167	6.68066e-10	1.80559e-11	6.31221e-12
KEGG_PATHWAY	hsa05140:Leishmaniasis	15	11.3636	2.8413e-12	IL10, TGFB1, NOS2, STAT1, FOS, PTGS2, MAPK14, ELK1, TNF, RELA, NFKBIA, IL1A, IFNG, IL1B, MAPK1	124	77	8586	13.4887	6.98956e-10	1.83937e-11	6.4303e-12
KEGG_PATHWAY	hsa04010:MAPK signaling pathway	25	18.9394	4.37507e-12	HSPB1, ELK1, TNF, RELA, EGFR, PPP3CA, MAPK8, MYC, CASP3, ERBB2, AKT1, MAPK1, TGFB1, CHUK, EGF, INSR, IGF2, PRKCA, FOS, MAPK14, VEGFA, IL1A, IL1B, RAF1, TP53	124	301	8586	5.75099	1.07626e-09	2.75966e-11	9.64759e-12
KEGG_PATHWAY	hsa04932:Non-alcoholic fatty liver disease	19	14.3939	5.31302e-12	GSK3B, TGFB1, CXCL8, INSR, FOS, MAPK14, TNF, RELA, IL1A, IL6, MAPK8, CASP8, IL1B, CASP3, BAX, AKT1, CYCS, PPARG, PPARA	124	155	8586	8.48772	1.30699e-09	3.26751e-11	1.1423e-11
KEGG_PATHWAY	hsa05170:Human immunodeficiency virus 1 infection	21	15.9091	1.56029e-11	CHUK, PRKCA, FOS, MAPK14, TNF, MTOR, RELA, CASP9, NFKBIA, PPP3CA, MAPK8, CASP8, CASP3, BCL2, CDK1, BAX, AKT1, MAPK1, CYCS, RAF1, BCL2L1	124	212	8586	6.85887	3.8383e-09	9.36172e-11	3.2728e-11
KEGG_PATHWAY	hsa05223:Non-small cell lung cancer	14	10.6061	1.95595e-11	RB1, CDKN1A, EGF, PRKCA, EGFR, CASP9, CCND1, ERBB2, E2F1, BAX, AKT1, MAPK1, RAF1, TP53	124	72	8586	13.4637	4.81166e-09	1.14563e-10	4.00505e-11
KEGG_PATHWAY	hsa05235:PD-L1 expression and PD-1 checkpoint pathway in cancer	15	11.3636	2.23599e-11	CHUK, STAT1, EGF, FOS, MAPK14, HIF1A, EGFR, MTOR, RELA, NFKBIA, PPP3CA, IFNG, AKT1, MAPK1, RAF1	124	89	8586	11.67	5.50053e-09	1.27919e-10	4.47197e-11
KEGG_PATHWAY	hsa05224:Breast cancer	18	13.6364	2.32595e-11	RB1, GSK3B, CDKN1A, EGF, FOS, ESR1, EGFR, MTOR, ESR2, CCND1, MYC, ERBB2, E2F1, BAX, AKT1, MAPK1, RAF1, TP53	124	147	8586	8.4786	5.72184e-09	1.30042e-10	4.54618e-11
KEGG_PATHWAY	hsa04620:Toll-like receptor signaling pathway	16	12.1212	2.6414e-11	CXCL8, CHUK, STAT1, FOS, MAPK14, TNF, RELA, NFKBIA, CXCL10, IL6, MAPK8, CASP8, IL1B, SPP1, AKT1, MAPK1	124	108	8586	10.2581	6.49784e-09	1.44396e-10	5.048e-11
KEGG_PATHWAY	hsa05226:Gastric cancer	18	13.6364	2.89668e-11	RB1, GSK3B, CDKN1A, TGFB1, EGF, EGFR, MTOR, CCND1, MYC, ERBB2, CDK2, E2F1, BCL2, BAX, AKT1, MAPK1, RAF1, TP53	124	149	8586	8.3648	7.12584e-09	1.54909e-10	5.41553e-11
KEGG_PATHWAY	hsa05165:Human papillomavirus infection	25	18.9394	3.31001e-11	RB1, GSK3B, CDKN1A, PTGS2, TNF, RELA, EGFR, CASP8, CCND1, CASP3, E2F1, SPP1, AKT1, MAPK1, CHUK, EGF, STAT1, MTOR, VEGFA, CCNA2, COL1A1, CDK2, BAX, RAF1, TP53	124	331	8586	5.22975	8.14262e-09	1.73247e-10	6.05661e-11
KEGG_PATHWAY	hsa04068:FoxO signaling pathway	17	12.8788	4.07163e-11	IL10, CDKN1A, TGFB1, CHUK, EGF, INSR, SLC2A4, MAPK14, EGFR, IL6, MAPK8, CCND1, CAT, CDK2, AKT1, MAPK1, RAF1	124	131	8586	8.98559	1.00162e-08	2.08671e-10	7.295e-11
KEGG_PATHWAY	hsa01521:EGFR tyrosine kinase inhibitor resistance	14	10.6061	6.69288e-11	GSK3B, EGF, PRKCA, EGFR, MTOR, VEGFA, IL6, ERBB2, BCL2, BAX, AKT1, MAPK1, RAF1, BCL2L1	124	79	8586	12.2707	1.64645e-08	3.3601e-10	1.17467e-10
KEGG_PATHWAY	hsa05022:Pathways of neurodegeneration - multiple diseases	29	21.9697	8.63646e-11	APP, CHRM3, GSK3B, CHRM1, PTGS2, TNF, SLC6A3, RELA, CASP9, PPP3CA, MAPK8, CASP8, CASP3, MAPK1, NOS2, HSPA5, PRKCA, MAPK14, MTOR, SOD1, IL1A, IL6, IL1B, CAT, BCL2, BAX, CYCS, RAF1, BCL2L1	124	476	8586	4.21852	2.12457e-08	4.24914e-10	1.48547e-10
KEGG_PATHWAY	hsa04660:T cell receptor signaling pathway	16	12.1212	1.39438e-10	IL10, GSK3B, CHUK, FOS, MAPK14, TNF, IL2, RELA, NFKBIA, PPP3CA, MAPK8, CD40LG, IFNG, AKT1, MAPK1, RAF1	124	121	8586	9.15596	3.43018e-08	6.72584e-10	2.35131e-10
KEGG_PATHWAY	hsa04115:p53 signaling pathway	13	9.84848	4.50114e-10	CDKN1A, IGFBP3, CASP9, CASP8, CCND1, CASP3, CDK2, BCL2, CDK1, BAX, CYCS, TP53, BCL2L1	124	74	8586	12.1641	1.10728e-07	2.12939e-09	7.44419e-10
KEGG_PATHWAY	hsa05214:Glioma	13	9.84848	5.29434e-10	RB1, CDKN1A, EGF, PRKCA, EGFR, MTOR, CCND1, E2F1, BAX, AKT1, MAPK1, RAF1, TP53	124	75	8586	12.0019	1.30241e-07	2.45737e-09	8.59081e-10
KEGG_PATHWAY	hsa05133:Pertussis	13	9.84848	6.21174e-10	IL10, CXCL8, NOS2, FOS, MAPK14, TNF, RELA, IL1A, IL6, MAPK8, IL1B, CASP3, MAPK1	124	76	8586	11.844	1.52809e-07	2.82979e-09	9.89277e-10
KEGG_PATHWAY	hsa04380:Osteoclast differentiation	16	12.1212	6.71728e-10	TGFB1, CHUK, STAT1, FOS, MAPK14, TNF, RELA, NFKBIA, IL1A, PPP3CA, MAPK8, IFNG, IL1B, AKT1, MAPK1, PPARG	124	135	8586	8.20645	1.65245e-07	3.00446e-09	1.05034e-09
KEGG_PATHWAY	hsa04726:Serotonergic synapse	15	11.3636	7.63437e-10	APP, MAOB, MAOA, HTR1A, HTR1B, HTR2C, PRKCA, HTR2A, PTGS2, SLC6A4, PTGS1, CASP3, ALOX5, MAPK1, RAF1	124	115	8586	9.03156	1.87806e-07	3.35367e-09	1.17242e-09
KEGG_PATHWAY	hsa05135:Yersinia infection	16	12.1212	8.27775e-10	IL10, GSK3B, CXCL8, CHUK, FOS, MAPK14, TNF, IL2, RELA, NFKBIA, IL6, MAPK8, IL1B, CCL2, AKT1, MAPK1	124	137	8586	8.08665	2.03633e-07	3.5725e-09	1.24892e-09
KEGG_PATHWAY	hsa05144:Malaria	11	8.33333	1.59436e-09	IL10, IL6, TGFB1, VCAM1, CXCL8, CD40LG, IFNG, IL1B, CCL2, TNF, ICAM1	124	50	8586	15.2332	3.92212e-07	6.76228e-09	2.36405e-09
KEGG_PATHWAY	hsa05132:Salmonella infection	20	15.1515	2.02184e-09	HSP90AA1, CXCL8, CHUK, FOS, MAPK14, TNF, RELA, NFKBIA, IL6, MAPK8, CASP8, MYC, IL1B, CASP3, BCL2, BAX, AKT1, MAPK1, CYCS, RAF1	124	249	8586	5.5616	4.97373e-07	8.43005e-09	2.94709e-09
KEGG_PATHWAY	hsa04064:NF-kappa B signaling pathway	14	10.6061	2.29665e-09	VCAM1, CXCL8, PARP1, CHUK, PTGS2, TNF, RELA, ICAM1, NFKBIA, CD40LG, PLAU, IL1B, BCL2, BCL2L1	124	104	8586	9.32103	5.64975e-07	9.41625e-09	3.29186e-09
KEGG_PATHWAY	hsa04012:ErbB signaling pathway	13	9.84848	2.36372e-09	GSK3B, CDKN1A, EGF, PRKCA, ELK1, EGFR, MTOR, MAPK8, MYC, ERBB2, AKT1, MAPK1, RAF1	124	85	8586	10.5899	5.81476e-07	9.53239e-09	3.33246e-09
KEGG_PATHWAY	hsa04917:Prolactin signaling pathway	12	9.09091	3.51952e-09	GSK3B, MAPK8, CCND1, STAT1, MAPK1, AKT1, FOS, RAF1, MAPK14, ESR1, RELA, ESR2	124	70	8586	11.87	8.65801e-07	1.39645e-08	4.88191e-09
KEGG_PATHWAY	hsa05171:Coronavirus disease - COVID-19	19	14.3939	4.30919e-09	CXCL8, CHUK, STAT1, MMP1, MMP3, PRKCA, FOS, MAPK14, TNF, EGFR, IL2, RELA, NFKBIA, CXCL10, IL6, MAPK8, IL1B, CCL2, MAPK1	124	232	8586	5.67068	1.06006e-06	1.68264e-08	5.88238e-09
KEGG_PATHWAY	hsa05134:Legionellosis	11	8.33333	5.14105e-09	NFKBIA, CASP9, IL6, CXCL8, CASP8, IL1B, CASP3, HSF1, CYCS, TNF, RELA	124	56	8586	13.6011	1.2647e-06	1.97609e-08	6.90829e-09
KEGG_PATHWAY	hsa05323:Rheumatoid arthritis	13	9.84848	6.79639e-09	TGFB1, CXCL8, MMP1, MMP3, FOS, TNF, ICAM1, VEGFA, IL1A, IL6, IFNG, IL1B, CCL2	124	93	8586	9.67898	1.67191e-06	2.57217e-08	8.99214e-09
KEGG_PATHWAY	hsa04370:VEGF signaling pathway	11	8.33333	8.74924e-09	CASP9, PPP3CA, NOS3, HSPB1, MAPK1, AKT1, PRKCA, RAF1, MAPK14, PTGS2, VEGFA	124	59	8586	12.9095	2.15231e-06	3.26108e-08	1.14005e-08
KEGG_PATHWAY	hsa04936:Alcoholic liver disease	15	11.3636	1.24338e-08	GSK3B, CXCL8, CHUK, MAPK14, TNF, RELA, NFKBIA, IL6, MAPK8, CASP8, CCND1, IL1B, CASP3, AKT1, PPARA	124	142	8586	7.31429	3.05872e-06	4.56526e-08	1.59599e-08
KEGG_PATHWAY	hsa05202:Transcriptional misregulation in cancer	17	12.8788	1.31222e-08	CDKN1A, CXCL8, IGFBP3, MMP3, PLAT, MPO, MMP9, RELA, RUNX2, CCNA2, IL6, PLAU, MYC, BAX, PPARG, TP53, BCL2L1	124	193	8586	6.09903	3.22805e-06	4.74713e-08	1.65957e-08
KEGG_PATHWAY	hsa04020:Calcium signaling pathway	19	14.3939	1.69235e-08	CHRM2, CHRM3, CHRM1, NOS2, NOS3, EGF, PTGER3, HTR2C, PRKCA, ADRB1, ADRB2, HTR2A, EGFR, VEGFA, PPP3CA, HRH1, ERBB2, DRD1, DRD5	124	253	8586	5.19999	4.16317e-06	6.03359e-08	2.1093e-08
KEGG_PATHWAY	hsa04024:cAMP signaling pathway	18	13.6364	1.79915e-08	CHRM2, CHRM1, PTGER3, HTR1A, HTR1B, ADRB1, FOS, ADRB2, RELA, NFKBIA, MAPK8, AKT1, MAPK1, DRD1, RAF1, DRD2, PPARA, DRD5	124	225	8586	5.53935	4.42589e-06	6.32272e-08	2.21038e-08
KEGG_PATHWAY	hsa05146:Amoebiasis	13	9.84848	1.97751e-08	IL10, TGFB1, CXCL8, NOS2, HSPB1, PRKCA, TNF, RELA, COL1A1, IL6, IFNG, IL1B, CASP3	124	102	8586	8.82495	4.86467e-06	6.85166e-08	2.3953e-08
KEGG_PATHWAY	hsa05010:Alzheimer disease	23	17.4242	2.01534e-08	CHRM3, GSK3B, APP, CHRM1, NOS2, CHUK, INSR, PTGS2, TNF, MTOR, RELA, CASP9, IL1A, PPP3CA, IL6, MAPK8, CASP8, IL1B, CASP3, AKT1, MAPK1, CYCS, RAF1	124	384	8586	4.1473	4.95774e-06	6.88576e-08	2.40722e-08
KEGG_PATHWAY	hsa05415:Diabetic cardiomyopathy	17	12.8788	2.69857e-08	GSK3B, TGFB1, PARP1, NOS3, MMP2, INSR, PRKCA, SLC2A4, MAPK14, MMP9, MTOR, RELA, COL1A1, MAPK8, AKT1, PPARA, CTSD	124	203	8586	5.79859	6.63846e-06	9.09382e-08	3.17914e-08
KEGG_PATHWAY	hsa04540:Gap junction	12	9.09091	4.19006e-08	GJA1, EGF, CDK1, MAPK1, HTR2C, ADRB1, PRKCA, DRD1, HTR2A, DRD2, RAF1, EGFR	124	88	8586	9.44208	1.03075e-05	1.39291e-07	4.86953e-08
KEGG_PATHWAY	hsa04621:NOD-like receptor signaling pathway	16	12.1212	5.60065e-08	HSP90AA1, CXCL8, CHUK, STAT1, MAPK14, TNF, RELA, NFKBIA, IL6, MAPK8, CASP8, IL1B, BCL2, CCL2, MAPK1, BCL2L1	124	186	8586	5.9563	1.37775e-05	1.83701e-07	6.42208e-08
KEGG_PATHWAY	hsa05218:Melanoma	11	8.33333	6.38433e-08	RB1, CDKN1A, CCND1, EGF, E2F1, BAX, MAPK1, AKT1, RAF1, TP53, EGFR	124	72	8586	10.5786	1.57053e-05	2.06651e-07	7.22437e-08
KEGG_PATHWAY	hsa04915:Estrogen signaling pathway	14	10.6061	6.74464e-08	HSP90AA1, NOS3, MMP2, FOS, OPRM1, ESR1, MMP9, EGFR, ESR2, BCL2, AKT1, MAPK1, RAF1, CTSD	124	137	8586	7.07582	1.65917e-05	2.15478e-07	7.53297e-08
KEGG_PATHWAY	hsa05131:Shigellosis	18	13.6364	7.1511e-08	GSK3B, CXCL8, CHUK, MAPK14, TNF, EGFR, MTOR, RELA, NFKBIA, MAPK8, IL1B, BCL2, BAX, AKT1, MAPK1, CYCS, TP53, BCL2L1	124	247	8586	5.04597	1.75915e-05	2.25535e-07	7.88454e-08
KEGG_PATHWAY	hsa04630:JAK-STAT signaling pathway	15	11.3636	9.15272e-08	IL10, CDKN1A, STAT1, EGF, EGFR, IL2, MTOR, IL6, IFNG, CCND1, MYC, BCL2, AKT1, RAF1, BCL2L1	124	166	8586	6.2568	2.25154e-05	2.85009e-07	9.96372e-08
KEGG_PATHWAY	hsa05130:Pathogenic Escherichia coli infection	16	12.1212	1.28418e-07	CXCL8, CHUK, FOS, MAPK14, TNF, RELA, CASP9, NFKBIA, IL6, MAPK8, CASP8, IL1B, CASP3, BAX, MAPK1, CYCS	124	198	8586	5.59531	3.15903e-05	3.94884e-07	1.38049e-07
KEGG_PATHWAY	hsa04919:Thyroid hormone signaling pathway	13	9.84848	1.36236e-07	GSK3B, STAT1, PRKCA, HIF1A, ESR1, MTOR, CASP9, CCND1, MYC, AKT1, MAPK1, RAF1, TP53	124	121	8586	7.43922	3.35134e-05	4.08707e-07	1.42881e-07
KEGG_PATHWAY	hsa04071:Sphingolipid signaling pathway	13	9.84848	1.36236e-07	NOS3, PRKCA, MAPK14, TNF, RELA, MAPK8, BCL2, BAX, AKT1, MAPK1, RAF1, CTSD, TP53	124	121	8586	7.43922	3.35134e-05	4.08707e-07	1.42881e-07
KEGG_PATHWAY	hsa04510:Focal adhesion	16	12.1212	1.78228e-07	GSK3B, EGF, CAV1, PRKCA, ELK1, EGFR, VEGFA, COL1A1, MAPK8, CCND1, ERBB2, SPP1, BCL2, AKT1, MAPK1, RAF1	124	203	8586	5.45749	4.38432e-05	5.28242e-07	1.8467e-07
KEGG_PATHWAY	hsa04215:Apoptosis - multiple species	8	6.06061	2.60848e-07	CASP9, MAPK8, CASP8, CASP3, BCL2, BAX, CYCS, BCL2L1	124	32	8586	17.3105	6.41665e-05	7.63912e-07	2.67059e-07
KEGG_PATHWAY	hsa05321:Inflammatory bowel disease	10	7.57576	3.08245e-07	IL10, IL1A, IL6, TGFB1, IFNG, STAT1, IL1B, TNF, RELA, IL2	124	65	8586	10.6526	7.58255e-05	8.92099e-07	3.11872e-07
KEGG_PATHWAY	hsa04931:Insulin resistance	12	9.09091	3.54836e-07	NFKBIA, GSK3B, IL6, MAPK8, NOS3, INSR, AKT1, SLC2A4, PPARA, TNF, RELA, MTOR	124	108	8586	7.69355	8.72859e-05	1.00595e-06	3.54836e-07
KEGG_PATHWAY	hsa04728:Dopaminergic synapse	13	9.84848	3.55764e-07	GSK3B, MAOB, MAOA, PRKCA, FOS, MAPK14, SLC6A3, PPP3CA, MAPK8, AKT1, DRD1, DRD2, DRD5	124	132	8586	6.81928	8.75141e-05	1.00595e-06	3.55764e-07
KEGG_PATHWAY	hsa05206:MicroRNAs in cancer	19	14.3939	3.73757e-07	CDKN1A, PRKCA, PTGS2, MMP9, EGFR, MTOR, VEGFA, CCND1, PLAU, MYC, CASP3, ERBB2, E2F1, BCL2, CYP1B1, HMOX1, MAPK1, RAF1, TP53	124	310	8586	4.24386	9.19401e-05	1.04482e-06	3.73757e-07
KEGG_PATHWAY	hsa05221:Acute myeloid leukemia	10	7.57576	4.02508e-07	CCNA2, CCND1, CHUK, MYC, MAPK1, AKT1, RAF1, MPO, RELA, MTOR	124	67	8586	10.3346	9.9012e-05	1.11255e-06	4.02508e-07
KEGG_PATHWAY	hsa04658:Th1 and Th2 cell differentiation	11	8.33333	6.7468e-07	NFKBIA, PPP3CA, MAPK8, IFNG, CHUK, STAT1, MAPK1, FOS, MAPK14, RELA, IL2	124	92	8586	8.27893	0.000165958	1.84413e-06	6.7468e-07
KEGG_PATHWAY	hsa05143:African trypanosomiasis	8	6.06061	7.51898e-07	IL10, IL6, VCAM1, IFNG, IL1B, PRKCA, TNF, ICAM1	124	37	8586	14.9712	0.00018495	2.0326e-06	7.51898e-07
KEGG_PATHWAY	hsa01523:Antifolate resistance	7	5.30303	3.42738e-06	IL6, ABCC2, CHUK, IL1B, TNF, RELA, ABCG2	124	30	8586	16.1565	0.000842782	9.16452e-06	3.42738e-06
KEGG_PATHWAY	hsa04920:Adipocytokine signaling pathway	9	6.81818	5.68317e-06	NFKBIA, MAPK8, CHUK, AKT1, SLC2A4, PPARA, TNF, RELA, MTOR	124	69	8586	9.03156	0.00139709	1.50329e-05	5.68317e-06
KEGG_PATHWAY	hsa05230:Central carbon metabolism in cancer	9	6.81818	6.34028e-06	MYC, ERBB2, MAPK1, AKT1, RAF1, HIF1A, TP53, EGFR, MTOR	124	70	8586	8.90253	0.0015585	1.65927e-05	6.34028e-06
KEGG_PATHWAY	hsa04622:RIG-I-like receptor signaling pathway	9	6.81818	7.06055e-06	NFKBIA, CXCL10, MAPK8, CXCL8, CASP8, CHUK, MAPK14, TNF, RELA	124	71	8586	8.77715	0.00173539	1.82377e-05	7.06055e-06
KEGG_PATHWAY	hsa05020:Prion disease	16	12.1212	7.18012e-06	GSK3B, HSPA5, CAV1, MAPK14, TNF, SOD1, CASP9, IL1A, PPP3CA, IL6, MAPK8, IL1B, CASP3, BAX, MAPK1, CYCS	124	272	8586	4.07306	0.00176476	1.82377e-05	7.18012e-06
KEGG_PATHWAY	hsa04722:Neurotrophin signaling pathway	11	8.33333	7.19129e-06	NFKBIA, GSK3B, MAPK8, BCL2, BAX, MAPK1, AKT1, RAF1, MAPK14, TP53, RELA	124	119	8586	6.40052	0.0017675	1.82377e-05	7.19129e-06
KEGG_PATHWAY	hsa04935:Growth hormone synthesis, secretion and action	11	8.33333	7.75114e-06	GSK3B, MAPK8, STAT1, IGFBP3, MAPK1, AKT1, PRKCA, FOS, RAF1, MAPK14, MTOR	124	120	8586	6.34718	0.00190497	1.94569e-05	7.75114e-06
KEGG_PATHWAY	hsa05231:Choline metabolism in cancer	10	7.57576	1.02087e-05	MAPK8, EGF, MAPK1, AKT1, PRKCA, FOS, RAF1, HIF1A, EGFR, MTOR	124	98	8586	7.0655	0.00250821	2.53672e-05	1.02087e-05
KEGG_PATHWAY	hsa05216:Thyroid cancer	7	5.30303	1.23632e-05	CDKN1A, CCND1, MYC, BAX, MAPK1, PPARG, TP53	124	37	8586	13.0998	0.00303673	3.04134e-05	1.23632e-05
KEGG_PATHWAY	hsa05416:Viral myocarditis	8	6.06061	2.14745e-05	CASP9, CASP8, CD40LG, CCND1, CASP3, CAV1, CYCS, ICAM1	124	60	8586	9.23226	0.00526885	5.23042e-05	2.14745e-05
KEGG_PATHWAY	hsa04662:B cell receptor signaling pathway	9	6.81818	2.47721e-05	NFKBIA, GSK3B, PPP3CA, CHUK, MAPK1, AKT1, FOS, RAF1, RELA	124	84	8586	7.41878	0.00607548	5.97445e-05	2.47721e-05
KEGG_PATHWAY	hsa05012:Parkinson disease	15	11.3636	2.50445e-05	MAOB, HSPA5, MAOA, SLC6A3, SOD1, CASP9, MAPK8, CASP3, BAX, CYCS, DRD1, DRD2, TP53, NFE2L2, BCL2L1	124	266	8586	3.90462	0.0061421	5.98151e-05	2.50445e-05
KEGG_PATHWAY	hsa04014:Ras signaling pathway	14	10.6061	3.08914e-05	CHUK, EGF, INSR, IGF2, PRKCA, ELK1, EGFR, RELA, VEGFA, MAPK8, AKT1, MAPK1, RAF1, BCL2L1	124	236	8586	4.10757	0.0075706	7.30701e-05	3.08914e-05
KEGG_PATHWAY	hsa05203:Viral carcinogenesis	13	9.84848	3.33409e-05	RB1, CDKN1A, RELA, NFKBIA, CCNA2, CASP8, CCND1, CASP3, CDK2, CDK1, BAX, MAPK1, TP53	124	204	8586	4.41248	0.00816846	7.8113e-05	3.33409e-05
KEGG_PATHWAY	hsa04664:Fc epsilon RI signaling pathway	8	6.06061	4.90355e-05	MAPK8, ALOX5, MAPK1, AKT1, PRKCA, RAF1, MAPK14, TNF	124	68	8586	8.14611	0.0119906	0.000113799	4.90355e-05
KEGG_PATHWAY	hsa05120:Epithelial cell signaling in Helicobacter pylori infection	8	6.06061	5.92179e-05	NFKBIA, MAPK8, CXCL8, CHUK, CASP3, MAPK14, RELA, EGFR	124	70	8586	7.91336	0.0144624	0.000136146	5.92179e-05
KEGG_PATHWAY	hsa04921:Oxytocin signaling pathway	11	8.33333	6.80392e-05	PPP3CA, CDKN1A, CCND1, NOS3, MAPK1, PRKCA, FOS, RAF1, PTGS2, ELK1, EGFR	124	154	8586	4.94585	0.0165989	0.000154978	6.80392e-05
KEGG_PATHWAY	hsa04110:Cell cycle	11	8.33333	8.00574e-05	RB1, CCNA2, GSK3B, CDKN1A, TGFB1, CCND1, MYC, CDK2, CDK1, E2F1, TP53	124	157	8586	4.85135	0.0195022	0.00018068	8.00574e-05
KEGG_PATHWAY	hsa04217:Necroptosis	11	8.33333	8.90346e-05	IL1A, HSP90AA1, MAPK8, CASP8, IFNG, PARP1, STAT1, IL1B, BCL2, BAX, TNF	124	159	8586	4.79032	0.0216653	0.000199114	8.90346e-05
KEGG_PATHWAY	hsa04623:Cytosolic DNA-sensing pathway	8	6.06061	9.24204e-05	NFKBIA, CXCL10, IL6, CASP8, CHUK, IL1B, CASP3, RELA	124	75	8586	7.38581	0.0224799	0.000204824	9.24204e-05
KEGG_PATHWAY	hsa04914:Progesterone-mediated oocyte maturation	9	6.81818	0.000100538	CCNA2, HSP90AA1, MAPK8, CDK2, CDK1, MAPK1, AKT1, RAF1, MAPK14	124	102	8586	6.10958	0.0244302	0.000220825	0.000100538
KEGG_PATHWAY	hsa04923:Regulation of lipolysis in adipocytes	7	5.30303	0.000168427	INSR, PTGER3, AKT1, ADRB1, ADRB2, PTGS2, PTGS1	124	58	8586	8.35679	0.0405897	0.000366663	0.000168427
KEGG_PATHWAY	hsa04725:Cholinergic synapse	9	6.81818	0.000205794	CHRM2, ACHE, CHRM3, CHRM1, BCL2, MAPK1, AKT1, PRKCA, FOS	124	113	8586	5.51484	0.0493701	0.000444082	0.000205794
KEGG_PATHWAY	hsa04080:Neuroactive ligand-receptor interaction	16	12.1212	0.000226262	CHRM2, CHRM3, CHRM1, PTGER3, HTR1A, HTR1B, HTR2C, ADRB1, ADRB2, HTR2A, OPRM1, NR3C1, HRH1, DRD1, DRD2, DRD5	124	367	8586	3.01872	0.0541457	0.000484004	0.000226262
KEGG_PATHWAY	hsa04211:Longevity regulating pathway	8	6.06061	0.000271949	INSR, CAT, BAX, AKT1, PPARG, TP53, RELA, MTOR	124	89	8586	6.22399	0.0647193	0.00057672	0.000271949
KEGG_PATHWAY	hsa05332:Graft-versus-host disease	6	4.54545	0.000309528	IL1A, IL6, IFNG, IL1B, TNF, IL2	124	42	8586	9.89171	0.073328	0.000645287	0.000309528
KEGG_PATHWAY	hsa00380:Tryptophan metabolism	6	4.54545	0.000309528	MAOB, MAOA, CYP1A2, CAT, CYP1A1, CYP1B1	124	42	8586	9.89171	0.073328	0.000645287	0.000309528
KEGG_PATHWAY	hsa05168:Herpes simplex virus 1 infection	19	14.3939	0.000338768	CHUK, STAT1, TNF, MTOR, RELA, CASP9, NFKBIA, IL6, CASP8, IFNG, IL1B, CASP3, BCL2, BAX, CCL2, AKT1, CYCS, TP53, BCL2L1	124	512	8586	2.56952	0.0799718	0.00070031	0.000338768
KEGG_PATHWAY	hsa04912:GnRH signaling pathway	8	6.06061	0.00035668	MAPK8, MMP2, MAPK1, PRKCA, RAF1, MAPK14, ELK1, EGFR	124	93	8586	5.9563	0.0840184	0.000731195	0.00035668
KEGG_PATHWAY	hsa04062:Chemokine signaling pathway	11	8.33333	0.000415166	NFKBIA, GSK3B, CXCL10, CXCL8, CHUK, STAT1, MAPK1, CCL2, AKT1, RAF1, RELA	124	192	8586	3.96699	0.0971078	0.000844057	0.000415166
KEGG_PATHWAY	hsa05031:Amphetamine addiction	7	5.30303	0.000438852	PPP3CA, MAOB, MAOA, PRKCA, FOS, DRD1, SLC6A3	124	69	8586	7.02454	0.102356	0.000877704	0.000438852
KEGG_PATHWAY	hsa05211:Renal cell carcinoma	7	5.30303	0.000438852	CDKN1A, TGFB1, MAPK1, AKT1, RAF1, HIF1A, VEGFA	124	69	8586	7.02454	0.102356	0.000877704	0.000438852
KEGG_PATHWAY	hsa05204:Chemical carcinogenesis - DNA adducts	7	5.30303	0.000474443	GSTM1, GSTP1, CYP1A2, CYP1A1, CYP1B1, CYP3A4, PTGS2	124	70	8586	6.92419	0.110184	0.000937768	0.000474443
KEGG_PATHWAY	hsa04930:Type II diabetes mellitus	6	4.54545	0.000476508	MAPK8, INSR, MAPK1, SLC2A4, TNF, MTOR	124	46	8586	9.03156	0.110636	0.000937768	0.000476508
KEGG_PATHWAY	hsa05030:Cocaine addiction	6	4.54545	0.000640587	MAOB, MAOA, DRD1, DRD2, RELA, SLC6A3	124	49	8586	8.4786	0.145838	0.00125067	0.000640587
KEGG_PATHWAY	hsa05014:Amyotrophic lateral sclerosis	15	11.3636	0.000680418	NOS2, HSPA5, MAPK14, TNF, MTOR, SOD1, CASP9, PPP3CA, CASP3, CAT, BCL2, BAX, CYCS, TP53, BCL2L1	124	364	8586	2.85338	0.154172	0.00131797	0.000680418
KEGG_PATHWAY	hsa04910:Insulin signaling pathway	9	6.81818	0.000755562	GSK3B, MAPK8, INSR, MAPK1, AKT1, SLC2A4, RAF1, ELK1, MTOR	124	137	8586	4.54874	0.169675	0.0014521	0.000755562
KEGG_PATHWAY	hsa04928:Parathyroid hormone synthesis, secretion and action	8	6.06061	0.000787243	CDKN1A, BCL2, MAPK1, PRKCA, FOS, RAF1, EGFR, RUNX2	124	106	8586	5.22581	0.176126	0.00150125	0.000787243
KEGG_PATHWAY	hsa04371:Apelin signaling pathway	9	6.81818	0.000831062	CCND1, NOS2, NOS3, SPP1, MAPK1, AKT1, PLAT, RAF1, MTOR	124	139	8586	4.48329	0.184967	0.00157263	0.000831062
KEGG_PATHWAY	hsa04072:Phospholipase D signaling pathway	9	6.81818	0.00124947	CXCL8, EGF, INSR, MAPK1, AKT1, PRKCA, RAF1, EGFR, MTOR	124	148	8586	4.21066	0.264763	0.00234634	0.00124947
KEGG_PATHWAY	hsa04934:Cushing syndrome	9	6.81818	0.00167907	RB1, GSK3B, CDKN1A, CCND1, CDK2, E2F1, MAPK1, AHR, EGFR	124	155	8586	4.0205	0.338602	0.00312918	0.00167907
KEGG_PATHWAY	hsa04150:mTOR signaling pathway	9	6.81818	0.00174898	GSK3B, CHUK, INSR, MAPK1, AKT1, PRKCA, RAF1, TNF, MTOR	124	156	8586	3.99473	0.349898	0.00323495	0.00174898
KEGG_PATHWAY	hsa05330:Allograft rejection	5	3.78788	0.00203167	IL10, CD40LG, IFNG, TNF, IL2	124	38	8586	9.11078	0.393651	0.00372979	0.00203167
KEGG_PATHWAY	hsa04929:GnRH secretion	6	4.54545	0.00215957	SPP1, MAPK1, AKT1, PRKCA, RAF1, ESR2	124	64	8586	6.49143	0.412471	0.00393522	0.00215957
KEGG_PATHWAY	hsa04650:Natural killer cell mediated cytotoxicity	8	6.06061	0.00225528	PPP3CA, IFNG, CASP3, MAPK1, PRKCA, RAF1, TNF, ICAM1	124	127	8586	4.3617	0.426171	0.0040794	0.00225528
KEGG_PATHWAY	hsa04140:Autophagy - animal	9	6.81818	0.00248736	MAPK8, BCL2, MAPK1, AKT1, RAF1, HIF1A, CTSD, MTOR, BCL2L1	124	165	8586	3.77683	0.458089	0.00446636	0.00248736
KEGG_PATHWAY	hsa04750:Inflammatory mediator regulation of TRP channels	7	5.30303	0.00275259	HRH1, MAPK8, IL1B, HTR2C, PRKCA, HTR2A, MAPK14	124	98	8586	4.94585	0.492405	0.00490679	0.00275259
KEGG_PATHWAY	hsa04061:Viral protein interaction with cytokine and cytokine receptor	7	5.30303	0.00304594	IL10, CXCL10, IL6, CXCL8, CCL2, TNF, IL2	124	100	8586	4.84694	0.527844	0.00539066	0.00304594
KEGG_PATHWAY	hsa04015:Rap1 signaling pathway	10	7.57576	0.00312478	EGF, INSR, MAPK1, AKT1, PRKCA, DRD2, RAF1, MAPK14, EGFR, VEGFA	124	210	8586	3.29724	0.53694	0.00549068	0.00312478
KEGG_PATHWAY	hsa04940:Type I diabetes mellitus	5	3.78788	0.00321501	IL1A, IFNG, IL1B, TNF, IL2	124	43	8586	8.05139	0.547138	0.00560917	0.00321501
KEGG_PATHWAY	hsa04060:Cytokine-cytokine receptor interaction	12	9.09091	0.00347416	IL10, IL1A, CXCL10, IL6, TGFB1, CXCL8, CD40LG, IFNG, IL1B, CCL2, TNF, IL2	124	297	8586	2.79765	0.575197	0.00601861	0.00347416
KEGG_PATHWAY	hsa04137:Mitophagy - animal	6	4.54545	0.00361939	MAPK8, E2F1, HIF1A, TP53, RELA, BCL2L1	124	72	8586	5.77016	0.590158	0.00618312	0.00361939
KEGG_PATHWAY	hsa00982:Drug metabolism - cytochrome P450	6	4.54545	0.00361939	GSTM1, MAOB, MAOA, GSTP1, CYP1A2, CYP3A4	124	72	8586	5.77016	0.590158	0.00618312	0.00361939
KEGG_PATHWAY	hsa00980:Metabolism of xenobiotics by cytochrome P450	6	4.54545	0.00510273	GSTM1, GSTP1, CYP1A2, CYP1A1, CYP1B1, CYP3A4	124	78	8586	5.3263	0.715916	0.00865705	0.00510273
KEGG_PATHWAY	hsa04672:Intestinal immune network for IgA production	5	3.78788	0.00516809	IL10, IL6, TGFB1, CD40LG, IL2	124	49	8586	7.0655	0.72047	0.00870788	0.00516809
KEGG_PATHWAY	hsa00330:Arginine and proline metabolism	5	3.78788	0.0055563	MAOB, NOS2, MAOA, NOS3, ODC1	124	50	8586	6.92419	0.746061	0.00929829	0.0055563
KEGG_PATHWAY	hsa04913:Ovarian steroidogenesis	5	3.78788	0.00596353	ALOX5, INSR, CYP1A1, CYP1B1, PTGS2	124	51	8586	6.78843	0.770401	0.00991235	0.00596353
KEGG_PATHWAY	hsa04152:AMPK signaling pathway	7	5.30303	0.00770799	CCNA2, CCND1, INSR, AKT1, PPARG, SLC2A4, MTOR	124	121	8586	4.00573	0.850956	0.0127259	0.00770799
KEGG_PATHWAY	hsa04022:cGMP-PKG signaling pathway	8	6.06061	0.010004	PPP3CA, NOS3, INSR, MAPK1, AKT1, ADRB1, ADRB2, RAF1	124	167	8586	3.31698	0.915699	0.0164065	0.010004
KEGG_PATHWAY	hsa04213:Longevity regulating pathway - multiple species	5	3.78788	0.011165	INSR, CAT, AKT1, MTOR, SOD1	124	61	8586	5.67557	0.936837	0.0181893	0.011165
KEGG_PATHWAY	hsa04960:Aldosterone-regulated sodium reabsorption	4	3.0303	0.01564	INSR, MAPK1, PRKCA, NR3C2	124	37	8586	7.48561	0.979305	0.0253121	0.01564
KEGG_PATHWAY	hsa04613:Neutrophil extracellular trap formation	8	6.06061	0.0196896	MAPK1, AKT1, PRKCA, RAF1, MAPK14, MPO, RELA, MTOR	124	191	8586	2.90019	0.992493	0.0316577	0.0196896
KEGG_PATHWAY	hsa04261:Adrenergic signaling in cardiomyocytes	7	5.30303	0.0230665	BCL2, MAPK1, AKT1, ADRB1, PRKCA, ADRB2, MAPK14	124	154	8586	3.14736	0.996788	0.0368465	0.0230665
KEGG_PATHWAY	hsa04670:Leukocyte transendothelial migration	6	4.54545	0.0244804	VCAM1, MMP2, PRKCA, MAPK14, MMP9, ICAM1	124	115	8586	3.61262	0.997751	0.0388528	0.0244804
KEGG_PATHWAY	hsa00983:Drug metabolism - other enzymes	5	3.78788	0.0275356	GSTM1, GSTP1, CYP3A4, MPO, XDH	124	80	8586	4.32762	0.99896	0.0434215	0.0275356
KEGG_PATHWAY	hsa05016:Huntington disease	10	7.57576	0.0313257	CASP9, MAPK8, CASP8, CASP3, BAX, CYCS, PPARG, TP53, MTOR, SOD1	124	306	8586	2.26281	0.999602	0.0490835	0.0313257
KEGG_PATHWAY	hsa04611:Platelet activation	6	4.54545	0.0324855	COL1A1, NOS3, MAPK1, AKT1, MAPK14, PTGS1	124	124	8586	3.35042	0.999704	0.0505786	0.0324855
KEGG_PATHWAY	hsa04310:Wnt signaling pathway	7	5.30303	0.0386625	GSK3B, PPP3CA, MAPK8, CCND1, MYC, PRKCA, TP53	124	174	8586	2.7856	0.999939	0.0598174	0.0386625
KEGG_PATHWAY	hsa04114:Oocyte meiosis	6	4.54545	0.0397259	PPP3CA, AR, CDK2, CDK1, MAPK1, MAPK14	124	131	8586	3.17139	0.999953	0.0610785	0.0397259
KEGG_PATHWAY	hsa04810:Regulation of actin cytoskeleton	8	6.06061	0.0460567	CHRM2, CHRM3, CHRM1, EGF, MAPK1, AKT1, RAF1, EGFR	124	229	8586	2.41893	0.999991	0.0703724	0.0460567
KEGG_PATHWAY	hsa05034:Alcoholism	7	5.30303	0.0528372	MAOB, MAOA, MAPK1, DRD1, DRD2, RAF1, SLC6A3	124	188	8586	2.57816	0.999998	0.0802342	0.0528372
KEGG_PATHWAY	hsa04550:Signaling pathways regulating pluripotency of stem cells	6	4.54545	0.0542678	GSK3B, MYC, MAPK1, AKT1, RAF1, MAPK14	124	143	8586	2.90526	0.999999	0.0819011	0.0542678
KEGG_PATHWAY	hsa00140:Steroid hormone biosynthesis	4	3.0303	0.0589627	CYP1A2, CYP1A1, CYP1B1, CYP3A4	124	62	8586	4.46722	1	0.088444	0.0589627
KEGG_PATHWAY	hsa05217:Basal cell carcinoma	4	3.0303	0.0612873	GSK3B, CDKN1A, BAX, TP53	124	63	8586	4.39631	1	0.0913739	0.0612873
KEGG_PATHWAY	hsa04350:TGF-beta signaling pathway	5	3.78788	0.0691093	TGFB1, IFNG, MYC, MAPK1, TNF	124	108	8586	3.20565	1	0.102415	0.0691093
KEGG_PATHWAY	hsa04720:Long-term potentiation	4	3.0303	0.0710054	PPP3CA, MAPK1, PRKCA, RAF1	124	67	8586	4.13385	1	0.104595	0.0710054
KEGG_PATHWAY	hsa05310:Asthma	3	2.27273	0.0723019	IL10, CD40LG, TNF	124	31	8586	6.70083	1	0.105871	0.0723019
KEGG_PATHWAY	hsa00232:Caffeine metabolism	2	1.51515	0.082957	CYP1A2, XDH	124	6	8586	23.0806	1	0.120754	0.082957
KEGG_PATHWAY	hsa04141:Protein processing in endoplasmic reticulum	6	4.54545	0.0968766	HSP90AA1, MAPK8, HSPA5, BCL2, BAX, NFE2L2	124	170	8586	2.44383	1	0.140186	0.0968766
